# Supplementary material for: The physical biogeography of Fusobacterium nucleatum in health and disease
Source: mBio. 2025 Mar 10;16(4):e02989-24. doi: 10.1128/mbio.02989-24 (PMC11980382; doi:10.1128/mbio.02989-24)
Supplement: Supplemental tables — Tables S1-S4. [file mbio.02989-24-s0002.xlsx]

## Sheet: Supplementary Table 1
Supplementary Table 1: Metadata and population assignments of genomes used in horizontal gene transfer network.
Strain	Accession	Biosample	Assembly Level	Species	Cluster_ID	Main_cluster	Sub_cluster	Clonal_complex	Source	Disease State	Body site (simplified)	Country of Origin	Country of Origin (Simplified)
GCF_902375195.1_MGYG-HGUT-01459_genomic	GCF_902375195.1	SAMEA5850962	Scaffold	Nucleatum	0	0	0	GCF_902375195.1_MGYG-HGUT-01459_genomic,GCF_000479265.1_Fuso_nucl_CTI-2_V1_genomic	Human gut	N/A	Gut	N/A	N/A
GCF_000479265.1_Fuso_nucl_CTI-2_V1_genomic	GCF_000479265.1	SAMN02597025	Scaffold	Nucleatum	0	0	0	GCF_902375195.1_MGYG-HGUT-01459_genomic,GCF_000479265.1_Fuso_nucl_CTI-2_V1_genomic	N/A	N/A	N/A	Human Microbiome Project (Broad inst)	USA
GCF_003019295.1_ASM301929v1_genomic	GCF_003019295.1	SAMN08706662	Complete Genome	Nucleatum	0	0	0	GCF_003019295.1_ASM301929v1_genomic,GCA_037900345.1_ASM3790034v1_genomic	Oral cavity	N/A	Oral	Virginia Tech	USA
GCF_003019785.1_ASM301978v1_genomic	GCF_003019785.1	SAMN08501025	Complete Genome	Nucleatum	0	0	0	GCF_003019785.1_ASM301978v1_genomic	Urogentical Tract	N/A	Urogenital	Virginia Tech	USA
GCA_037889235.1_ASM3788923v1_genomic	GCA_037889235.1	SAMN19767275	Complete Genome	Nucleatum	0	0	0	GCA_037889235.1_ASM3788923v1_genomic	Oral	N/A	Oral	Korea	Korea
GCA_037889055.1_ASM3788905v1_genomic	GCA_037889055.1	SAMN19765496	Complete Genome	Nucleatum	0	0	0	GCA_037889055.1_ASM3788905v1_genomic	CRC	CRC	Gut	USA	USA
GCA_037889375.1_ASM3788937v1_genomic	GCA_037889375.1	SAMN21582333	Complete Genome	Nucleatum	0	0	0	GCA_037889375.1_ASM3788937v1_genomic	Oral	N/A	Oral	Korea	Korea
GCA_037889325.1_ASM3788932v1_genomic	GCA_037889325.1	SAMN21582344	Complete Genome	Nucleatum	0	0	0	GCA_037889325.1_ASM3788932v1_genomic	Oral	N/A	Oral	Korea	Korea
GCA_037889005.1_ASM3788900v1_genomic	GCA_037889005.1	SAMN15202571	Complete Genome	Nucleatum	0	0	0	GCA_037889005.1_ASM3788900v1_genomic	CRC	CRC	Gut	USA	USA
GCA_037900345.1_ASM3790034v1_genomic	GCA_037900345.1	SAMN21582564	Complete Genome	Nucleatum	0	0	0	GCF_003019295.1_ASM301929v1_genomic,GCA_037900345.1_ASM3790034v1_genomic	Oral	N/A	Oral	N/A	N/A
GCA_036542185.1_ASM3654218v1_genomic	GCA_036542185.1	SAMN39517041	Chromosome	Nucleatum	0	0	0	GCA_036542185.1_ASM3654218v1_genomic	Oral	N/A	Oral	Denmark	Denmark
GCF_001510735.1_ASM151073v1_genomic	GCF_001510735.1	SAMN03263580	Scaffold	Nucleatum	0.1	0	1	GCF_001510735.1_ASM151073v1_genomic,GCA_037889285.1_ASM3788928v1_genomic	Subgingival Dental Plaque	N/A	Oral	Korea (Chosun University)	Korea
GCA_037889175.1_ASM3788917v1_genomic	GCA_037889175.1	SAMN19767283	Complete Genome	Nucleatum	0.1	0	1	GCA_037889175.1_ASM3788917v1_genomic	Oral	N/A	Oral	Korea	Korea
GCA_037889285.1_ASM3788928v1_genomic	GCA_037889285.1	SAMN19767266	Complete Genome	Nucleatum	0.1	0	1	GCF_001510735.1_ASM151073v1_genomic,GCA_037889285.1_ASM3788928v1_genomic	Oral	N/A	Oral	Korea	Korea
GCF_002211605.1_ASM221160v1_genomic	GCF_002211605.1	SAMN03263083	Complete Genome	Nucleatum	0.2	0	2	GCF_002211605.1_ASM221160v1_genomic,GCF_001296165.1_ASM129616v1_genomic	Subgingival Dental Plaque	N/A	Oral	Korea (Chosun University)	Korea
GCF_001296165.1_ASM129616v1_genomic	GCF_001296165.1	SAMN03263583	Complete Genome	Nucleatum	0.2	0	2	GCF_002211605.1_ASM221160v1_genomic,GCF_001296165.1_ASM129616v1_genomic	subgingival dental plaque, periodontitis	Dental infection	Oral	Korea (Chosun University)	Korea
GCA_037889125.1_ASM3788912v1_genomic	GCA_037889125.1	SAMN19767290	Complete Genome	Nucleatum	0.2	0	2	GCA_037889125.1_ASM3788912v1_genomic	Oral	N/A	Oral	Korea	Korea
GCF_000158275.2_ASM15827v2_genomic	GCF_000158275.2	SAMN02463711	Complete Genome	C2 Animalis	1	1	0	GCF_000158275.2_ASM15827v2_genomic	gut	N/A	Gut	Human Microbiome Project (Broad inst)	USA
GCF_000479285.1_Fuso_nucl_CTI-1_V1_genomic	GCF_000479285.1	SAMN02597026	Scaffold	C2 Animalis	1	1	0	GCF_000479285.1_Fuso_nucl_CTI-1_V1_genomic	N/A	N/A	N/A	Human Microbiome Project (Broad inst)	USA
GCA_037904725.1_ASM3790472v1_genomic	GCA_037904725.1	SAMN19767271	Complete Genome	C2 Animalis	1	1	0	GCA_037904725.1_ASM3790472v1_genomic	Oral	N/A	Oral	Korea	Korea
GCA_037888995.1_ASM3788899v1_genomic	GCA_037888995.1	SAMN15202572	Complete Genome	C2 Animalis	1	1	0	GCA_037888995.1_ASM3788899v1_genomic	CRC	CRC	Gut	USA	USA
GCA_037893335.1_ASM3789333v1_genomic	GCA_037893335.1	SAMN15202579	Complete Genome	C2 Animalis	1	1	0	GCA_037893335.1_ASM3789333v1_genomic	CRC	CRC	Gut	USA	USA
GCA_037911875.1_ASM3791187v1_genomic	GCA_037911875.1	SAMN21582330	Complete Genome	C2 Animalis	1	1	0	GCA_037911875.1_ASM3791187v1_genomic	Oral	N/A	Oral	Korea	Korea
GCF_000479245.1_Fuso_nucl_CTI-3_V1_genomic	GCF_000479245.1	SAMN02597024	Scaffold	C2 Animalis	1.1	1	1	GCF_000479245.1_Fuso_nucl_CTI-3_V1_genomic	N/A	N/A	N/A	Human Microbiome Project (Broad inst)	USA
GCA_037897505.1_ASM3789750v1_genomic	GCA_037897505.1	SAMN19765474	Complete Genome	C2 Animalis	1.1	1	1	GCA_037897505.1_ASM3789750v1_genomic,GCA_037906395.1_ASM3790639v1_genomic	CRC	CRC	Gut	USA	USA
GCA_037906395.1_ASM3790639v1_genomic	GCA_037906395.1	SAMN21582178	Complete Genome	C2 Animalis	1.1	1	1	GCA_037897505.1_ASM3789750v1_genomic,GCA_037906395.1_ASM3790639v1_genomic	CRC	CRC	Gut	USA	USA
GCA_037897535.1_ASM3789753v1_genomic	GCA_037897535.1	SAMN19765472	Complete Genome	C2 Animalis	1.1	1	1	GCA_037897535.1_ASM3789753v1_genomic	CRC	CRC	Gut	USA	USA
GCF_000218655.1_Fusobacterium_sp_11_3_2_V1_genomic	GCF_000218655.1	SAMN02595348	Scaffold	C2 Animalis	1.2	1	2	GCF_000218655.1_Fusobacterium_sp_11_3_2_V1_genomic	N/A	N/A	N/A	Human Microbiome Project (Broad inst)	USA
GCF_002884895.1_ASM288489v1_genomic	GCF_002884895.1	SAMN07511405	Scaffold	C2 Animalis	1.2	1	2	GCF_002884895.1_ASM288489v1_genomic	catheter	N/A	Urogenital	Loyola University Chicago	USA
GCF_019552125.1_ASM1955212v1_genomic	GCF_019552125.1	SAMN18042963	Complete Genome	C2 Animalis	1.2	1	2	GCF_019552125.1_ASM1955212v1_genomic	Colorectal cancer tissue	CRC	Gut	China (Tongji University School of Medicine)	China
GCF_019552085.1_ASM1955208v1_genomic	GCF_019552085.1	SAMN18042965	Complete Genome	C2 Animalis	1.2	1	2	GCF_019552085.1_ASM1955208v1_genomic	Colorectal cancer tissue	CRC	Gut	China (Tongji University School of Medicine)	China
GCF_019552105.1_ASM1955210v1_genomic	GCF_019552105.1	SAMN18042964	Complete Genome	C2 Animalis	1.2	1	2	GCF_019552105.1_ASM1955210v1_genomic	Colorectal cancer tissue	CRC	Gut	China (Tongji University School of Medicine)	China
GCF_001296145.1_ASM129614v1_genomic	GCF_001296145.1	SAMN03263585	Complete Genome	C2 Animalis	1.2	1	2	GCF_001296145.1_ASM129614v1_genomic	dental plaque	N/A	Oral	Korea (Chosun University)	Korea
GCF_000479225.1_Fuso_nucl_CTI-5_V1_genomic	GCF_000479225.1	SAMN02597023	Scaffold	C2 Animalis	1.2	1	2	GCF_000479225.1_Fuso_nucl_CTI-5_V1_genomic	N/A	N/A	N/A	Human Microbiome Project (Broad inst)	USA
GCF_000242975.1_Fuso_nucl_OT_420_V1_genomic	GCF_000242975.1	SAMN02463936	Scaffold	C2 Animalis	1.2	1	2	GCF_000242975.1_Fuso_nucl_OT_420_V1_genomic	Oral	N/A	Oral	Human Microbiome Project (Broad inst)	USA
GCF_001296085.1_ASM129608v1_genomic	GCF_001296085.1	SAMN03263149	Complete Genome	C2 Animalis	1.2	1	2	GCF_001296085.1_ASM129608v1_genomic	subgingival dental plaque, periimplantitis	Dental infection	Oral	Korea (Chosun University)	Korea
GCF_001546435.1_ASM154643v1_genomic	GCF_001546435.1	SAMN03851012	Scaffold	C2 Animalis	1.2	1	2	GCF_001546435.1_ASM154643v1_genomic	Vaginal	N/A	Urogenital	Washington University	USA
GCA_037911885.1_ASM3791188v1_genomic	GCA_037911885.1	SAMN21582326	Complete Genome	C2 Animalis	1.2	1	2	GCA_037911885.1_ASM3791188v1_genomic	Oral	N/A	Oral	Korea	Korea
GCA_037897485.1_ASM3789748v1_genomic	GCA_037897485.1	SAMN19765476	Complete Genome	C2 Animalis	1.2	1	2	GCA_037897485.1_ASM3789748v1_genomic	CRC	CRC	Gut	USA	USA
GCA_037905245.1_ASM3790524v1_genomic	GCA_037905245.1	SAMN19767267	Complete Genome	C2 Animalis	1.2	1	2	GCA_037905245.1_ASM3790524v1_genomic	Oral	N/A	Oral	Korea	Korea
GCA_037897425.1_ASM3789742v1_genomic	GCA_037897425.1	SAMN19765478	Complete Genome	C2 Animalis	1.2	1	2	GCA_037897425.1_ASM3789742v1_genomic	CRC	CRC	Gut	USA	USA
GCA_037911025.1_ASM3791102v1_genomic	GCA_037911025.1	SAMN21582168	Complete Genome	C2 Animalis	1.2	1	2	GCA_037911025.1_ASM3791102v1_genomic	CRC	CRC	Gut	USA	USA
GCA_037907055.1_ASM3790705v1_genomic	GCA_037907055.1	SAMN21582172	Complete Genome	C2 Animalis	1.2	1	2	GCA_037907055.1_ASM3790705v1_genomic,GCA_037908355.1_ASM3790835v1_genomic	CRC	CRC	Gut	USA	USA
GCA_037908355.1_ASM3790835v1_genomic	GCA_037908355.1	SAMN21582171	Complete Genome	C2 Animalis	1.2	1	2	GCA_037907055.1_ASM3790705v1_genomic,GCA_037908355.1_ASM3790835v1_genomic	CRC	CRC	Gut	USA	USA
GCA_037897515.1_ASM3789751v1_genomic	GCA_037897515.1	SAMN19765473	Complete Genome	C2 Animalis	1.2	1	2	GCA_037897515.1_ASM3789751v1_genomic	CRC	CRC	Gut	USA	USA
GCA_037889045.1_ASM3788904v1_genomic	GCA_037889045.1	SAMN15202564	Complete Genome	C2 Animalis	1.2	1	2	GCA_037889045.1_ASM3788904v1_genomic	CRC	CRC	Gut	USA	USA
GCA_037909675.1_ASM3790967v1_genomic	GCA_037909675.1	SAMN21582170	Complete Genome	C2 Animalis	1.2	1	2	GCA_037909675.1_ASM3790967v1_genomic	CRC	CRC	Gut	USA	USA
GCF_028743415.1_ASM2874341v1_genomic	GCF_028743415.1	SAMN33244396	Complete Genome	C2 Animalis	1.2	1	2	GCF_028743415.1_ASM2874341v1_genomic	N/A	N/A	N/A	N/A	N/A
GCA_037889275.1_ASM3788927v1_genomic	GCA_037889275.1	SAMN19767269	Complete Genome	C2 Animalis	1.2	1	2	GCA_037889275.1_ASM3788927v1_genomic	Oral	N/A	Oral	Korea	Korea
GCA_037904595.1_ASM3790459v1_genomic	GCA_037904595.1	SAMN19767284	Complete Genome	C2 Animalis	1.2	1	2	GCA_037904595.1_ASM3790459v1_genomic	Oral	N/A	Oral	Korea	Korea
GCA_037911925.1_ASM3791192v1_genomic	GCA_037911925.1	SAMN21582320	Complete Genome	C2 Animalis	1.2	1	2	GCA_037911925.1_ASM3791192v1_genomic	Oral	N/A	Oral	Korea	Korea
GCA_037888955.1_ASM3788895v1_genomic	GCA_037888955.1	SAMN15202577	Complete Genome	C2 Animalis	1.2	1	2	GCA_037888955.1_ASM3788895v1_genomic	CRC	CRC	Gut	USA	USA
GCA_037911855.1_ASM3791185v1_genomic	GCA_037911855.1	SAMN21582163	Complete Genome	C2 Animalis	1.2	1	2	GCA_037911855.1_ASM3791185v1_genomic	CRC	CRC	Gut	USA	USA
GCA_037911935.1_ASM3791193v1_genomic	GCA_037911935.1	SAMN21582316	Complete Genome	C2 Animalis	1.2	1	2	GCA_037911935.1_ASM3791193v1_genomic	Oral	N/A	Oral	Korea	Korea
GCA_037904575.1_ASM3790457v1_genomic	GCA_037904575.1	SAMN19767292	Complete Genome	C2 Animalis	1.2	1	2	GCA_037904575.1_ASM3790457v1_genomic	Oral	N/A	Oral	Korea	Korea
GCA_037906355.1_ASM3790635v1_genomic	GCA_037906355.1	SAMN21582177	Complete Genome	C2 Animalis	1.2	1	2	GCA_037906355.1_ASM3790635v1_genomic	CRC	CRC	Gut	USA	USA
GCF_028657925.1_ASM2865792v1_genomic	GCF_028657925.1	SAMN33170517	Complete Genome	C2 Animalis	1.2	1	2	GCF_028657925.1_ASM2865792v1_genomic	Oral	N/A	Oral	China	China
GCF_000162355.2_Fuso_sp_3_1_33_V2_genomic	GCF_000162355.2	SAMN02463746	Scaffold	C2 Animalis	1.3	1	3	GCF_000162355.2_Fuso_sp_3_1_33_V2_genomic	gut	N/A	Gut	Human Microbiome Project (Broad inst)	USA
GCF_000400875.1_ASM40087v1_genomic	GCF_000400875.1	SAMN02603674	Complete Genome	C2 Animalis	1.3	1	3	GCA_037889015.1_ASM3788901v1_genomic,GCF_000400875.1_ASM40087v1_genomic	N/A	N/A	N/A	Human Microbiome Project (Broad inst)	USA
GCA_037889015.1_ASM3788901v1_genomic	GCA_037889015.1	SAMN15202570	Complete Genome	C2 Animalis	1.3	1	3	GCA_037889015.1_ASM3788901v1_genomic,GCF_000400875.1_ASM40087v1_genomic	CRC	CRC	Gut	USA	USA
GCA_037889035.1_ASM3788903v1_genomic	GCA_037889035.1	SAMN15202566	Complete Genome	C2 Animalis	1.3	1	3	GCA_037889035.1_ASM3788903v1_genomic	CRC	CRC	Gut	USA	USA
GCA_037904225.1_ASM3790422v1_genomic	GCA_037904225.1	SAMN15202578	Complete Genome	C2 Animalis	1.4	1	4	GCA_037904225.1_ASM3790422v1_genomic	CRC	CRC	Gut	USA	USA
GCA_037911815.1_ASM3791181v1_genomic	GCA_037911815.1	SAMN21582167	Complete Genome	C2 Animalis	1.4	1	4	GCA_037911815.1_ASM3791181v1_genomic	CRC	CRC	Gut	USA	USA
GCA_037897415.1_ASM3789741v1_genomic	GCA_037897415.1	SAMN19765481	Complete Genome	C2 Animalis	1.5	1	5	GCA_037897415.1_ASM3789741v1_genomic	CRC	CRC	Gut	USA	USA
GCA_037906465.1_ASM3790646v1_genomic	GCA_037906465.1	SAMN21582169	Complete Genome	C2 Animalis	1.5	1	5	GCA_037906465.1_ASM3790646v1_genomic	CRC	CRC	Gut	USA	USA
GCA_037897545.1_ASM3789754v1_genomic	GCA_037897545.1	SAMN19765471	Complete Genome	C2 Animalis	1.6	1	6	GCA_037897545.1_ASM3789754v1_genomic	CRC	CRC	Gut	USA	USA
GCA_037911915.1_ASM3791191v1_genomic	GCA_037911915.1	SAMN21582321	Complete Genome	C2 Animalis	1.6	1	6	GCA_037911915.1_ASM3791191v1_genomic	Oral	N/A	Oral	Korea	Korea
GCA_037911905.1_ASM3791190v1_genomic	GCA_037911905.1	SAMN21582323	Complete Genome	C2 Animalis	1.6	1	6	GCA_037911905.1_ASM3791190v1_genomic	Oral	N/A	Oral	Korea	Korea
GCA_037911845.1_ASM3791184v1_genomic	GCA_037911845.1	SAMN21582164	Complete Genome	C2 Animalis	1.7	1	7	GCA_037911845.1_ASM3791184v1_genomic	CRC	CRC	Gut	USA	USA
GCA_037888975.1_ASM3788897v1_genomic	GCA_037888975.1	SAMN15202574	Complete Genome	C2 Animalis	1.7	1	7	GCA_037888975.1_ASM3788897v1_genomic	CRC	CRC	Gut	USA	USA
GCF_002204435.1_ASM220443v1_genomic	GCF_002204435.1	SAMN06947082	Scaffold	Polymorphum	2	2	0	GCF_002204435.1_ASM220443v1_genomic	periapical abscess	Dental infection	Oral	Korea (Chosun University)	Korea
GCF_019552045.1_ASM1955204v1_genomic	GCF_019552045.1	SAMN18042967	Complete Genome	Polymorphum	2	2	0	GCF_019552045.1_ASM1955204v1_genomic	Colorectal cancer tissue	CRC	Gut	China (Tongji University School of Medicine)	China
GCF_019552065.1_ASM1955206v1_genomic	GCF_019552065.1	SAMN18042966	Complete Genome	Polymorphum	2	2	0	GCF_019552065.1_ASM1955206v1_genomic	Colorectal cancer tissue	CRC	Gut	China (Tongji University School of Medicine)	China
GCF_902375245.1_MGYG-HGUT-01464_genomic	GCF_902375245.1	SAMEA5850967	Scaffold	Polymorphum	2	2	0	GCF_902375245.1_MGYG-HGUT-01464_genomic,GCF_000523555.1_Fuso_nucl_13_3C_V1_genomic	Gut	N/A	Gut	N/A	N/A
GCF_001457555.1_NCTC10562_genomic	GCF_001457555.1	SAMEA2479572	Complete Genome	Polymorphum	2	2	0	GCF_001457555.1_NCTC10562_genomic	inflamed gingiva	Dental infection	Oral	UK (Wellcome Sanger Institute)	UK
GCF_019583395.1_ASM1958339v1_genomic	GCF_019583395.1	SAMN11557469	Scaffold	Polymorphum	2	2	0	GCF_019583395.1_ASM1958339v1_genomic	N/A	N/A	N/A	Netherkands: Leiden	Netherlands
GCF_000523555.1_Fuso_nucl_13_3C_V1_genomic	GCF_000523555.1	SAMN00690715	Scaffold	Polymorphum	2	2	0	GCF_902375245.1_MGYG-HGUT-01464_genomic,GCF_000523555.1_Fuso_nucl_13_3C_V1_genomic	N/A	N/A	N/A	Human Microbiome Project (Broad inst)	USA
GCF_013137915.1_ASM1313791v1_genomic	GCF_013137915.1	SAMN14918738	Complete Genome	Polymorphum	2	2	0	GCF_013137915.1_ASM1313791v1_genomic	Oral	N/A	Oral	Columbia University	USA
GCF_024220095.1_ASM2422009v1_genomic	GCF_024220095.1	SAMN29492362	Complete Genome	Polymorphum	2	2	0	GCF_024220095.1_ASM2422009v1_genomic	Sewage	N/A	Sewage	India	India
GCF_001433955.1_ASM143395v1_genomic	GCF_001433955.1	SAMN03263152	Complete Genome	Polymorphum	2	2	0	GCF_001433955.1_ASM143395v1_genomic	Subgingival Dental Plaque	N/A	Oral	Korea (Chosun University)	Korea
GCF_002591465.1_ASM259146v1_genomic	GCF_002591465.1	SAMN07125722	Scaffold	Polymorphum	2	2	0	GCF_002591465.1_ASM259146v1_genomic	subgingival plaque	N/A	Oral	Korea (Chosun University)	Korea
GCF_002211625.1_ASM221162v1_genomic	GCF_002211625.1	SAMN07125867	Complete Genome	Polymorphum	2	2	0	GCF_002211625.1_ASM221162v1_genomic	subgingival plaque	N/A	Oral	Korea (Chosun University)	Korea
GCF_002591645.1_ASM259164v1_genomic	GCF_002591645.1	SAMN07125859	Scaffold	Polymorphum	2	2	0	GCF_002591645.1_ASM259164v1_genomic	subgingival plaque	N/A	Oral	Korea (Chosun University)	Korea
GCF_002591475.1_ASM259147v1_genomic	GCF_002591475.1	SAMN07125719	Scaffold	Polymorphum	2	2	0	GCF_002591475.1_ASM259147v1_genomic	subgingival plaque	N/A	Oral	Korea (Chosun University)	Korea
GCF_002591545.1_ASM259154v1_genomic	GCF_002591545.1	SAMN06947112	Scaffold	Polymorphum	2	2	0	GCF_002591545.1_ASM259154v1_genomic	subgingival plaque, gingivitis	Dental infection	Oral	Korea (Chosun University)	Korea
GCF_002591505.1_ASM259150v1_genomic	GCF_002591505.1	SAMN06947016	Scaffold	Polymorphum	2	2	0	GCF_002591505.1_ASM259150v1_genomic	subgingival plaque, gingivitis	Dental infection	Oral	Korea (Chosun University)	Korea
GCF_027947475.1_ASM2794747v1_genomic	GCF_027947475.1	SAMN32721952	Complete Genome	Polymorphum	2	2	0	GCF_027947475.1_ASM2794747v1_genomic	Oral	N/A	Oral	China	China
GCF_028735995.1_ASM2873599v1_genomic	GCF_028735995.1	SAMN33169818	Complete Genome	Polymorphum	2	2	0	GCF_028735995.1_ASM2873599v1_genomic	Oral	N/A	Oral	China	China
GCF_027682085.1_ASM2768208v1_genomic	GCF_027682085.1	SAMN31808000	Scaffold	Polymorphum	2	2	0	GCF_027682085.1_ASM2768208v1_genomic	N/A	N/A	N/A	China	China
GCF_002591515.1_ASM259151v1_genomic	GCF_002591515.1	SAMN07125720	Scaffold	Polymorphum	2.1	2	1	GCF_002591515.1_ASM259151v1_genomic	subgingival plaque	N/A	Oral	Korea (Chosun University)	Korea
GCF_002591585.1_ASM259158v1_genomic	GCF_002591585.1	SAMN07125858	Scaffold	Polymorphum	2.1	2	1	GCF_002591585.1_ASM259158v1_genomic	subgingival plaque	N/A	Oral	Korea (Chosun University)	Korea
GCF_019552005.1_ASM1955200v1_genomic	GCF_019552005.1	SAMN18042968	Complete Genome	Vincentii	3	3	0	GCF_019552005.1_ASM1955200v1_genomic	Colorectal cancer tissue	CRC	Gut	China (Tongji University School of Medicine)	China
GCF_000162235.2_ASM16223v2_genomic	GCF_000162235.2	SAMN02463738	Complete Genome	Vincentii	3	3	0	GCF_000162235.2_ASM16223v2_genomic	gut	N/A	Gut	Human Microbiome Project (Broad inst)	USA
GCF_902381645.1_UHGG_MGYG-HGUT-01347_genomic	GCF_902381645.1	SAMEA5850850	Complete Genome	Vincentii	3	3	0	GCF_902381645.1_UHGG_MGYG-HGUT-01347_genomic	gut	N/A	Gut	Unified Human Gastrointestinal Genome (UHGG)	N/A
GCF_000158255.2_Fuso_sp_4_1_13_V2_genomic	GCF_000158255.2	SAMN02463710	Scaffold	Vincentii	3	3	0	GCF_000158255.2_Fuso_sp_4_1_13_V2_genomic	Gut	N/A	Gut	Human Microbiome Project (Broad inst)	USA
GCF_000163915.2_ASM16391v2_genomic	GCF_000163915.2	SAMN02463816	Complete Genome	Vincentii	3	3	0	GCF_000163915.2_ASM16391v2_genomic	Gut	N/A	Gut	Human Microbiome Project (Broad inst)	USA
GCF_001296125.1_ASM129612v1_genomic	GCF_001296125.1	SAMN03263151	Complete Genome	Vincentii	3	3	0	GCF_001296125.1_ASM129612v1_genomic	Subgingival Dental Plaque	N/A	Oral	Korea (Chosun University)	Korea
GCF_002764055.1_ASM276405v1_genomic	GCF_002764055.1	SAMN07837329	Complete Genome	Vincentii	3	3	0	GCF_002764055.1_ASM276405v1_genomic,GCA_037911865.1_ASM3791186v1_genomic	subgingival dental plaque, periodontitis	Dental infection	Oral	Korean Collection for Oral Microbiology	Korea
GCA_037911835.1_ASM3791183v1_genomic	GCA_037911835.1	SAMN21582165	Complete Genome	Vincentii	3	3	0	GCA_037911835.1_ASM3791183v1_genomic	CRC	CRC	Gut	USA	USA
GCF_028621975.1_ASM2862197v1_genomic	GCF_028621975.1	SAMN33170584	Complete Genome	Vincentii	3	3	0	GCF_028621975.1_ASM2862197v1_genomic	Oral	N/A	Oral	China	China
GCA_037893545.1_ASM3789354v1_genomic	GCA_037893545.1	SAMN15202575	Complete Genome	Vincentii	3	3	0	GCA_037893545.1_ASM3789354v1_genomic	CRC	N/A	Gut	USA	USA
GCA_037911825.1_ASM3791182v1_genomic	GCA_037911825.1	SAMN21582166	Complete Genome	Vincentii	3	3	0	GCA_037911825.1_ASM3791182v1_genomic	CRC	N/A	Gut	USA	USA
GCA_037911865.1_ASM3791186v1_genomic	GCA_037911865.1	SAMN21582339	Complete Genome	Vincentii	3	3	0	GCF_002764055.1_ASM276405v1_genomic,GCA_037911865.1_ASM3791186v1_genomic	Oral	N/A	Oral	Korea	Korea
GCA_037904615.1_ASM3790461v1_genomic	GCA_037904615.1	SAMN19767277	Complete Genome	Vincentii	3	3	0	GCA_037904615.1_ASM3790461v1_genomic	Oral	N/A	Oral	Korea	Korea
GCA_037904585.1_ASM3790458v1_genomic	GCA_037904585.1	SAMN19767285	Complete Genome	Vincentii	3	3	0	GCA_037904585.1_ASM3790458v1_genomic	Oral	N/A	Oral	Korea	Korea
GCA_037895375.1_ASM3789537v1_genomic	GCA_037895375.1	SAMN19765484	Complete Genome	Vincentii	3	3	0	GCA_037895375.1_ASM3789537v1_genomic	CRC	CRC	Gut	USA	USA
GCF_001854465.1_ASM185446v1_genomic	GCF_001854465.1	SAMN05912803	Scaffold	Vincentii	3.1	3	1	GCF_001854465.1_ASM185446v1_genomic	abscess	Dental infection	Oral	University of Washington	USA
GCF_000479205.1_Fuso_nucl_CTI-7_V1_genomic	GCF_000479205.1	SAMN02597021	Scaffold	Vincentii	3.1	3	1	GCF_000479205.1_Fuso_nucl_CTI-7_V1_genomic	N/A	N/A	N/A	Human Microbiome Project (Broad inst)	USA
GCA_037889245.1_ASM3788924v1_genomic	GCA_037889245.1	SAMN19767274	Complete Genome	C1 Animalis	4	4	0	GCA_037889245.1_ASM3788924v1_genomic	Oral	N/A	Oral	Korea	Korea
GCA_037889205.1_ASM3788920v1_genomic	GCA_037889205.1	SAMN19767280	Complete Genome	C1 Animalis	4	4	0	GCA_037889205.1_ASM3788920v1_genomic	Oral	N/A	Oral	Korea	Korea
GCA_037889115.1_ASM3788911v1_genomic	GCA_037889115.1	SAMN19767291	Complete Genome	C1 Animalis	4	4	0	GCA_037889115.1_ASM3788911v1_genomic	Oral	N/A	Oral	Korea	Korea
GCA_037889155.1_ASM3788915v1_genomic	GCA_037889155.1	SAMN19767287	Complete Genome	C1 Animalis	4	4	0	GCA_037889155.1_ASM3788915v1_genomic	Oral	N/A	Oral	Korea	Korea
GCA_037889335.1_ASM3788933v1_genomic	GCA_037889335.1	SAMN21582341	Complete Genome	C1 Animalis	4	4	0	GCA_037889335.1_ASM3788933v1_genomic	Oral	N/A	Oral	Korea	Korea
GCA_037889095.1_ASM3788909v1_genomic	GCA_037889095.1	SAMN19765479	Complete Genome	C1 Animalis	4	4	0	GCA_037889095.1_ASM3788909v1_genomic	CRC	CRC	Gut	USA	USA
GCA_037889185.1_ASM3788918v1_genomic	GCA_037889185.1	SAMN19767282	Complete Genome	C1 Animalis	4	4	0	GCA_037889185.1_ASM3788918v1_genomic	Oral	N/A	Oral	Korea	Korea
GCA_037889365.1_ASM3788936v1_genomic	GCA_037889365.1	SAMN21582334	Complete Genome	C1 Animalis	4	4	0	GCA_037889365.1_ASM3788936v1_genomic	Oral	N/A	Oral	Korea	Korea
GCA_037889145.1_ASM3788914v1_genomic	GCA_037889145.1	SAMN19767288	Complete Genome	C1 Animalis	4	4	0	GCA_037889145.1_ASM3788914v1_genomic	Oral	N/A	Oral	Korea	Korea
GCA_037889265.1_ASM3788926v1_genomic	GCA_037889265.1	SAMN19767272	Complete Genome	C1 Animalis	4	4	0	GCA_037889265.1_ASM3788926v1_genomic	Oral	N/A	Oral	Korea	Korea
GCA_037889195.1_ASM3788919v1_genomic	GCA_037889195.1	SAMN19767281	Complete Genome	C1 Animalis	4	4	0	GCA_037889195.1_ASM3788919v1_genomic	Oral	N/A	Oral	Korea	Korea
GCA_037889105.1_ASM3788910v1_genomic	GCA_037889105.1	SAMN19765477	Complete Genome	C1 Animalis	4	4	0	GCA_037889105.1_ASM3788910v1_genomic	CRC	CRC	Gut	USA	USA
GCA_037889135.1_ASM3788913v1_genomic	GCA_037889135.1	SAMN19767289	Complete Genome	C1 Animalis	4	4	0	GCA_037889135.1_ASM3788913v1_genomic	Oral	N/A	Oral	Korea	Korea
GCA_037889065.1_ASM3788906v1_genomic	GCA_037889065.1	SAMN19765495	Complete Genome	C1 Animalis	4	4	0	GCA_037889065.1_ASM3788906v1_genomic	CRC	CRC	Gut	USA	USA
GCA_037889345.1_ASM3788934v1_genomic	GCA_037889345.1	SAMN21582340	Complete Genome	C1 Animalis	4	4	0	GCA_037889345.1_ASM3788934v1_genomic	Oral	N/A	Oral	Korea	Korea
GCA_037889215.1_ASM3788921v1_genomic	GCA_037889215.1	SAMN19767279	Complete Genome	C1 Animalis	4	4	0	GCA_037889215.1_ASM3788921v1_genomic	Oral	N/A	Oral	Korea	Korea
GCF_028621995.1_ASM2862199v1_genomic	GCF_028621995.1	SAMN33170998	Complete Genome	C1 Animalis	4	4	0	GCF_028621995.1_ASM2862199v1_genomic	Oral	N/A	Oral	China	China
GCA_037889165.1_ASM3788916v1_genomic	GCA_037889165.1	SAMN19767286	Complete Genome	C1 Animalis	4.1	4	1	GCA_037889165.1_ASM3788916v1_genomic	Oral	N/A	Oral	Korea	Korea
GCA_037889225.1_ASM3788922v1_genomic	GCA_037889225.1	SAMN19767276	Complete Genome	C1 Animalis	4.1	4	1	GCA_037889225.1_ASM3788922v1_genomic	Oral	N/A	Oral	Korea	Korea
GCA_037889385.1_ASM3788938v1_genomic	GCA_037889385.1	SAMN21582332	Complete Genome	Sp nov	5	5	0	GCA_037889385.1_ASM3788938v1_genomic	Oral	N/A	Oral	Korea	Korea
GCA_037889315.1_ASM3788931v1_genomic	GCA_037889315.1	SAMN21582347	Complete Genome	Sp nov	5	5	0	GCA_037889315.1_ASM3788931v1_genomic	Oral	N/A	Oral	Korea	Korea
GCA_037890135.1_ASM3789013v1_genomic	GCA_037890135.1	SAMN21582308	Complete Genome	Sp nov	5	5	0	GCA_037890135.1_ASM3789013v1_genomic	Oral	N/A	Oral	Korea	Korea
GCA_037889255.1_ASM3788925v1_genomic	GCA_037889255.1	SAMN19767273	Complete Genome	Sp nov	5	5	0	GCA_037889255.1_ASM3788925v1_genomic	Oral	N/A	Oral	Korea	Korea
GCF_002573625.1_ASM257362v1_genomic	GCF_002573625.1	SAMN03263148	Scaffold	Polymorphum	7	7	0	GCF_002573625.1_ASM257362v1_genomic	Subgingival dental plaque	N/A	Oral	Korean Collection for Oral Microbiology	Korea
GCF_002591555.1_ASM259155v1_genomic	GCF_002591555.1	SAMN06947103	Scaffold	Polymorphum	8	8	0	GCF_002591555.1_ASM259155v1_genomic	periapical abscess	Dental infection	Oral	Korea (Chosun University)	Korea

## Sheet: Supplementary Table 2
Supplementary Table 2: Accessions and metadata for metagenomes used in analysis. All sourced from either National Institutes of Health Short Read Archive or CuratedMetagenomicData.
id_SRA	study_name	sample_id	subject_id	body_site	body_subsite	antibiotics_current_use	study_condition	disease	age	age_category	gender	country	location	non_westernized	sequencing_platform	DNA_extraction_kit	PMID	number_reads	number_bases	minimum_read_length	median_read_length	NCBI_accession	family	curator	treatment	BMI	cholesterol	c_peptide	dyastolic_p	systolic_p	smoker	ever_smoker	dental_sample_type	history_of_periodontitis	PPD_M	PPD_B	PPD_D	PPD_L	fobt	Assay Type	AvgSpotLen	Bases	BioProject	BioSample	BioSampleModel	Bytes	Center Name	Collection_Date	Consent
ERR1018185	YuJ_2015	SZAXPI003409-8	SZAXPI003409-8	stool		no	CRC	CRC;T2D	64	adult	male	CHN		no	IlluminaHiSeq	Qiagen	26408641	60749206	5782402056	30	100	ERR1018185		Paolo_Manghi		23.1	135.345				yes	yes
ERR1018186	YuJ_2015	SZAXPI003410-3	SZAXPI003410-3	stool		no	CRC	CRC	73	senior	male	CHN		no	IlluminaHiSeq	Qiagen	26408641	52854792	4958196559	30	100	ERR1018186		Paolo_Manghi		23.8	220.419				yes	yes
ERR1018187	YuJ_2015	SZAXPI003411-6	SZAXPI003411-6	stool		no	CRC	CRC	67	senior	female	CHN		no	IlluminaHiSeq	Qiagen	26408641	59873382	5674034861	30	100	ERR1018187		Paolo_Manghi		24.7	177.882
ERR1018188	YuJ_2015	SZAXPI003412-1	SZAXPI003412-1	stool		no	CRC	CRC	56	adult	male	CHN		no	IlluminaHiSeq	Qiagen	26408641	55761702	5343486861	30	100	ERR1018188		Paolo_Manghi		25.6	104.409				no	no
ERR1018189	YuJ_2015	SZAXPI003413-4	SZAXPI003413-4	stool		no	CRC	CRC	59	adult	female	CHN		no	IlluminaHiSeq	Qiagen	26408641	64434830	6090719237	30	100	ERR1018189		Paolo_Manghi		20.7	332.562				no	no
ERR1018190	YuJ_2015	SZAXPI003414-3	SZAXPI003414-3	stool		no	CRC	CRC	61	adult	male	CHN		no	IlluminaHiSeq	Qiagen	26408641	52102228	4952005733	30	100	ERR1018190		Paolo_Manghi		25.2	239.754				no	no
ERR1018191	YuJ_2015	SZAXPI003415-12	SZAXPI003415-12	stool		no	CRC	CRC	60	adult	male	CHN		no	IlluminaHiSeq	Qiagen	26408641	62456910	5958738352	30	100	ERR1018191		Paolo_Manghi		23.2	189.483				yes	yes
ERR1018192	YuJ_2015	SZAXPI003416-4	SZAXPI003416-4	stool		no	CRC	CRC	73	senior	female	CHN		no	IlluminaHiSeq	Qiagen	26408641	60073374	5634395962	30	100	ERR1018192		Paolo_Manghi		17.7	189.483				no	no
ERR1018193	YuJ_2015	SZAXPI003417-4	SZAXPI003417-4	stool		no	control	healthy	62	adult	male	CHN		no	IlluminaHiSeq	Qiagen	26408641	61229038	5802081901	30	100	ERR1018193		Paolo_Manghi		21.7					no	no
ERR1018194	YuJ_2015	SZAXPI003418-8	SZAXPI003418-8	stool		no	CRC	CRC;T2D	72	senior	female	CHN		no	IlluminaHiSeq	Qiagen	26408641	61472286	5848388244	30	100	ERR1018194		Paolo_Manghi		26.3	170.148				no	no
ERR1018195	YuJ_2015	SZAXPI003419-6	SZAXPI003419-6	stool		no	control	healthy	65	adult	male	CHN		no	IlluminaHiSeq	Qiagen	26408641	64164216	6128118370	30	100	ERR1018195		Paolo_Manghi		20.7	123.744
ERR1018196	YuJ_2015	SZAXPI003420-4	SZAXPI003420-4	stool		no	CRC	CRC;T2D	65	adult	male	CHN		no	IlluminaHiSeq	Qiagen	26408641	66150638	6312390149	30	100	ERR1018196		Paolo_Manghi		24.8	131.478				no	no
ERR1018197	YuJ_2015	SZAXPI003421-5	SZAXPI003421-5	stool		no	CRC	CRC	71	senior	male	CHN		no	IlluminaHiSeq	Qiagen	26408641	60074902	5750793357	30	100	ERR1018197		Paolo_Manghi		25.8	193.35				yes	yes
ERR1018198	YuJ_2015	SZAXPI003422-11	SZAXPI003422-11	stool		no	CRC	CRC;T2D	50	adult	male	CHN		no	IlluminaHiSeq	Qiagen	26408641	57351612	5366059753	30	100	ERR1018198		Paolo_Manghi		25.2	162.414				no	no
ERR1018199	YuJ_2015	SZAXPI003423-8	SZAXPI003423-8	stool		no	CRC	CRC	55	adult	male	CHN		no	IlluminaHiSeq	Qiagen	26408641	29589862	2820598675	30	100	ERR1018199		Paolo_Manghi		22.2	189.483
ERR1018200	YuJ_2015	SZAXPI003424-12	SZAXPI003424-12	stool		no	CRC	CRC	77	senior	male	CHN		no	IlluminaHiSeq	Qiagen	26408641	58546892	5593003062	30	100	ERR1018200		Paolo_Manghi		21.7	201.084				no	no
ERR1018201	YuJ_2015	SZAXPI003425-1	SZAXPI003425-1	stool		no	CRC	CRC;T2D	45	adult	female	CHN		no	IlluminaHiSeq	Qiagen	26408641	56584998	5352993848	30	100	ERR1018201		Paolo_Manghi		23	177.882				no	no
ERR1018202	YuJ_2015	SZAXPI003426-11	SZAXPI003426-11	stool		no	CRC	CRC;T2D	89	senior	female	CHN		no	IlluminaHiSeq	Qiagen	26408641	51292156	4898058708	30	100	ERR1018202		Paolo_Manghi		23.7	177.882
ERR1018203	YuJ_2015	SZAXPI003427-1	SZAXPI003427-1	stool		no	control	healthy	58	adult	female	CHN		no	IlluminaHiSeq	Qiagen	26408641	54116632	5167203436	30	100	ERR1018203		Paolo_Manghi		21.6	193.35				no	no
ERR1018204	YuJ_2015	SZAXPI003428-6	SZAXPI003428-6	stool		no	CRC	CRC	58	adult	female	CHN		no	IlluminaHiSeq	Qiagen	26408641	56648482	5260734071	30	100	ERR1018204		Paolo_Manghi		23.9	220.419
ERR1018205	YuJ_2015	SZAXPI003429-3	SZAXPI003429-3	stool		no	control	healthy	68	senior	male	CHN		no	IlluminaHiSeq	Qiagen	26408641	57035188	5434611996	30	100	ERR1018205		Paolo_Manghi		21.7
ERR1018206	YuJ_2015	SZAXPI003430-5	SZAXPI003430-5	stool		no	CRC	CRC	64	adult	female	CHN		no	IlluminaHiSeq	Qiagen	26408641	62258080	5963691551	30	100	ERR1018206		Paolo_Manghi		29.1	247.488
ERR1018207	YuJ_2015	SZAXPI003431-1	SZAXPI003431-1	stool		no	CRC	CRC;T2D	75	senior	female	CHN		no	IlluminaHiSeq	Qiagen	26408641	45637278	4319033464	30	100	ERR1018207		Paolo_Manghi		28.7	228.153				no	no
ERR1018208	YuJ_2015	SZAXPI003432-12	SZAXPI003432-12	stool		no	CRC	CRC	73	senior	male	CHN		no	IlluminaHiSeq	Qiagen	26408641	58822118	5458804627	30	100	ERR1018208		Paolo_Manghi		22.7	197.217				no	no
ERR1018209	YuJ_2015	SZAXPI003433-7	SZAXPI003433-7	stool		no	control	healthy	62	adult	female	CHN		no	IlluminaHiSeq	Qiagen	26408641	56134340	5409995654	30	100	ERR1018209		Paolo_Manghi		21.4	154.68
ERR1018210	YuJ_2015	SZAXPI003434-7	SZAXPI003434-7	stool		no	CRC	CRC	80	senior	male	CHN		no	IlluminaHiSeq	Qiagen	26408641	60820472	5746098424	30	100	ERR1018210		Paolo_Manghi		24	150.813				no	no
ERR1018211	YuJ_2015	SZAXPI003435-11	SZAXPI003435-11	stool		no	CRC	CRC	67	senior	male	CHN		no	IlluminaHiSeq	Qiagen	26408641	61937738	5870370380	30	100	ERR1018211		Paolo_Manghi		23.1	174.015				no	no
ERR1018212	YuJ_2015	SZAXPI003436-7	SZAXPI003436-7	stool		no	CRC	CRC	61	adult	female	CHN		no	IlluminaHiSeq	Qiagen	26408641	59665954	5620259779	30	100	ERR1018212		Paolo_Manghi		22	193.35				no	no
ERR1018213	YuJ_2015	SZAXPI003437-3	SZAXPI003437-3	stool		no	CRC	CRC	63	adult	male	CHN		no	IlluminaHiSeq	Qiagen	26408641	57476278	5477743161	30	100	ERR1018213		Paolo_Manghi		24.4	162.414				yes	yes
ERR1018214	YuJ_2015	SZAXPI015209-133	SZAXPI015209-133	stool		no	CRC	CRC;T2D	51	adult	female	CHN		no	IlluminaHiSeq	Qiagen	26408641	62349482	5867266433	30	100	ERR1018214		Paolo_Manghi		19.6					no	no
ERR1018215	YuJ_2015	SZAXPI015210-17	SZAXPI015210-17	stool		no	CRC	CRC	64	adult	male	CHN		no	IlluminaHiSeq	Qiagen	26408641	71617186	6779395176	30	100	ERR1018215		Paolo_Manghi			232.02				yes	yes
ERR1018216	YuJ_2015	SZAXPI015211-166	SZAXPI015211-166	stool		no	CRC	CRC;T2D	74	senior	female	CHN		no	IlluminaHiSeq	Qiagen	26408641	47029284	4324269958	30	100	ERR1018216		Paolo_Manghi		28.7	189.483				no	no
ERR1018217	YuJ_2015	SZAXPI015212-113	SZAXPI015212-113	stool		no	control	healthy	68	senior	male	CHN		no	IlluminaHiSeq	Qiagen	26408641	63330138	5953975242	30	100	ERR1018217		Paolo_Manghi		20.4	201.084
ERR1018218	YuJ_2015	SZAXPI015213-15	SZAXPI015213-15	stool		no	CRC	CRC	83	senior	female	CHN		no	IlluminaHiSeq	Qiagen	26408641	62319068	6116520802	30	100	ERR1018218		Paolo_Manghi		30.4	174.015
ERR1018219	YuJ_2015	SZAXPI015214-19	SZAXPI015214-19	stool		no	CRC	CRC;T2D	70	senior	male	CHN		no	IlluminaHiSeq	Qiagen	26408641	72370444	7071081405	30	100	ERR1018219		Paolo_Manghi		24.6	166.281				yes	yes
ERR1018220	YuJ_2015	SZAXPI015215-20	SZAXPI015215-20	stool		no	CRC	CRC;T2D	56	adult	male	CHN		no	IlluminaHiSeq	Qiagen	26408641	68159682	6648869146	30	100	ERR1018220		Paolo_Manghi		25.9
ERR1018221	YuJ_2015	SZAXPI015216-169	SZAXPI015216-169	stool		no	CRC	CRC;T2D	54	adult	male	CHN		no	IlluminaHiSeq	Qiagen	26408641	61187040	5583533631	30	100	ERR1018221		Paolo_Manghi		17.9	201.084				yes	yes
ERR1018222	YuJ_2015	SZAXPI015217-140	SZAXPI015217-140	stool		no	CRC	CRC;T2D	74	senior	male	CHN		no	IlluminaHiSeq	Qiagen	26408641	57034986	5490157283	30	100	ERR1018222		Paolo_Manghi		26.8	146.946				yes	yes
ERR1018223	YuJ_2015	SZAXPI015218-16	SZAXPI015218-16	stool		no	CRC	CRC;T2D	57	adult	male	CHN		no	IlluminaHiSeq	Qiagen	26408641	61334626	6005812224	30	100	ERR1018223		Paolo_Manghi		23.2	278.424				no	no
ERR1018224	YuJ_2015	SZAXPI015219-129	SZAXPI015219-129	stool		no	CRC	CRC	54	adult	female	CHN		no	IlluminaHiSeq	Qiagen	26408641	50308904	4798011366	30	100	ERR1018224		Paolo_Manghi		29.7	204.951				no	no
ERR1018225	YuJ_2015	SZAXPI015220-136	SZAXPI015220-136	stool		no	CRC	CRC;T2D	62	adult	male	CHN		no	IlluminaHiSeq	Qiagen	26408641	43205192	4215741721	30	100	ERR1018225		Paolo_Manghi		22.7
ERR1018226	YuJ_2015	SZAXPI015221-142	SZAXPI015221-142	stool		no	CRC	CRC	54	adult	female	CHN		no	IlluminaHiSeq	Qiagen	26408641	68438974	6659496745	30	100	ERR1018226		Paolo_Manghi		25.6	193.35				no	no
ERR1018227	YuJ_2015	SZAXPI015222-123	SZAXPI015222-123	stool		no	CRC	CRC	69	senior	male	CHN		no	IlluminaHiSeq	Qiagen	26408641	72260226	7063847425	30	100	ERR1018227		Paolo_Manghi		29	116.01				yes	yes
ERR1018228	YuJ_2015	SZAXPI015223-158	SZAXPI015223-158	stool		no	CRC	CRC;T2D	64	adult	male	CHN		no	IlluminaHiSeq	Qiagen	26408641	62569760	6074413096	30	100	ERR1018228		Paolo_Manghi		24.8	181.749				yes	yes
ERR1018229	YuJ_2015	SZAXPI015224-13	SZAXPI015224-13	stool		no	CRC	CRC	44	adult	male	CHN		no	IlluminaHiSeq	Qiagen	26408641	58539128	5388058294	30	100	ERR1018229		Paolo_Manghi		22.5	228.153
ERR1018230	YuJ_2015	SZAXPI015225-18	SZAXPI015225-18	stool		no	CRC	CRC;T2D	60	adult	male	CHN		no	IlluminaHiSeq	Qiagen	26408641	59984388	5805169579	30	100	ERR1018230		Paolo_Manghi		17.3
ERR1018231	YuJ_2015	SZAXPI015226-14	SZAXPI015226-14	stool		no	CRC	CRC	73	senior	male	CHN		no	IlluminaHiSeq	Qiagen	26408641	53627618	5270117008	30	100	ERR1018231		Paolo_Manghi		24.5	224.286				no	no
ERR1018232	YuJ_2015	SZAXPI015227-13	SZAXPI015227-13	stool		no	control	healthy	62	adult	female	CHN		no	IlluminaHiSeq	Qiagen	26408641	66064102	6435852633	30	100	ERR1018232		Paolo_Manghi		32.5	208.818
ERR1018233	YuJ_2015	SZAXPI015228-14	SZAXPI015228-14	stool		no	control	T2D	58	adult	male	CHN		no	IlluminaHiSeq	Qiagen	26408641	70428992	6895320232	30	100	ERR1018233		Paolo_Manghi		22.3
ERR1018234	YuJ_2015	SZAXPI015229-15	SZAXPI015229-15	stool		no	control	healthy	64	adult	male	CHN		no	IlluminaHiSeq	Qiagen	26408641	61617318	5938321460	30	100	ERR1018234		Paolo_Manghi		24.8	259.089
ERR1018235	YuJ_2015	SZAXPI015230-16	SZAXPI015230-16	stool		no	control	healthy	65	adult	female	CHN		no	IlluminaHiSeq	Qiagen	26408641	68472136	6673610903	30	100	ERR1018235		Paolo_Manghi		35.1	239.754				no	no
ERR1018236	YuJ_2015	SZAXPI015231-17	SZAXPI015231-17	stool		no	control	healthy	62	adult	male	CHN		no	IlluminaHiSeq	Qiagen	26408641	69534266	6814348601	30	100	ERR1018236		Paolo_Manghi		23.5	166.281				no	no
ERR1018237	YuJ_2015	SZAXPI015232-18	SZAXPI015232-18	stool		no	control	healthy	69	senior	female	CHN		no	IlluminaHiSeq	Qiagen	26408641	68004090	6660180016	30	100	ERR1018237		Paolo_Manghi		24.9	177.882
ERR1018238	YuJ_2015	SZAXPI015233-19	SZAXPI015233-19	stool		no	control	T2D	55	adult	male	CHN		no	IlluminaHiSeq	Qiagen	26408641	72077438	7024760687	30	100	ERR1018238		Paolo_Manghi		26.4
ERR1018239	YuJ_2015	SZAXPI015234-20	SZAXPI015234-20	stool		no	control	healthy	64	adult	female	CHN		no	IlluminaHiSeq	Qiagen	26408641	59159772	5749744210	30	100	ERR1018239		Paolo_Manghi		26.4	158.547
ERR1018240	YuJ_2015	SZAXPI015235-21	SZAXPI015235-21	stool		no	control	healthy	59	adult	male	CHN		no	IlluminaHiSeq	Qiagen	26408641	67478554	6628831167	30	100	ERR1018240		Paolo_Manghi		25.6	146.946
ERR1018241	YuJ_2015	SZAXPI015237-23	SZAXPI015237-23	stool		no	CRC	CRC;T2D	70	senior	male	CHN		no	IlluminaHiSeq	Qiagen	26408641	67318902	6575946140	30	100	ERR1018241		Paolo_Manghi		21	127.611				yes	yes
ERR1018242	YuJ_2015	SZAXPI015238-24	SZAXPI015238-24	stool		no	control	healthy	71	senior	female	CHN		no	IlluminaHiSeq	Qiagen	26408641	63843786	5974605135	30	100	ERR1018242		Paolo_Manghi		26.7	162.414				no	no
ERR1018243	YuJ_2015	SZAXPI015239-25	SZAXPI015239-25	stool		no	control	T2D	51	adult	male	CHN		no	IlluminaHiSeq	Qiagen	26408641	63808150	6256894354	30	100	ERR1018243		Paolo_Manghi		21.9					no	no
ERR1018244	YuJ_2015	SZAXPI015240-26	SZAXPI015240-26	stool		no	control	T2D	50	adult	male	CHN		no	IlluminaHiSeq	Qiagen	26408641	60520634	5934000840	30	100	ERR1018244		Paolo_Manghi		20.5
ERR1018245	YuJ_2015	SZAXPI015241-27	SZAXPI015241-27	stool		no	control	healthy	64	adult	male	CHN		no	IlluminaHiSeq	Qiagen	26408641	52698148	4931948740	30	100	ERR1018245		Paolo_Manghi		24.7	232.02				no	no
ERR1018246	YuJ_2015	SZAXPI015242-30	SZAXPI015242-30	stool		no	control	T2D	50	adult	male	CHN		no	IlluminaHiSeq	Qiagen	26408641	52788942	5154274247	30	100	ERR1018246		Paolo_Manghi		23.3
ERR1018247	YuJ_2015	SZAXPI015243-31	SZAXPI015243-31	stool		no	control	T2D	66	senior	female	CHN		no	IlluminaHiSeq	Qiagen	26408641	57114396	5567635662	30	100	ERR1018247		Paolo_Manghi		22.4
ERR1018248	YuJ_2015	SZAXPI015244-32	SZAXPI015244-32	stool		no	control	T2D	52	adult	male	CHN		no	IlluminaHiSeq	Qiagen	26408641	58591508	5725708568	30	100	ERR1018248		Paolo_Manghi		28.4					no	no
ERR1018249	YuJ_2015	SZAXPI015245-33	SZAXPI015245-33	stool		no	control	healthy	64	adult	male	CHN		no	IlluminaHiSeq	Qiagen	26408641	49693868	4743989231	30	100	ERR1018249		Paolo_Manghi		25.6	139.212				no	no
ERR1018250	YuJ_2015	SZAXPI015246-34	SZAXPI015246-34	stool		no	control	healthy	58	adult	male	CHN		no	IlluminaHiSeq	Qiagen	26408641	47524484	4605248434	30	100	ERR1018250		Paolo_Manghi		23.1	174.015				no	no
ERR1018251	YuJ_2015	SZAXPI015247-35	SZAXPI015247-35	stool		no	control	healthy	64	adult	female	CHN		no	IlluminaHiSeq	Qiagen	26408641	55499678	5228553296	30	100	ERR1018251		Paolo_Manghi		17.1	224.286				no	no
ERR1018252	YuJ_2015	SZAXPI015248-36	SZAXPI015248-36	stool		no	control	healthy	65	adult	male	CHN		no	IlluminaHiSeq	Qiagen	26408641	46313860	4284823360	30	100	ERR1018252		Paolo_Manghi		22.4
ERR1018253	YuJ_2015	SZAXPI015249-37	SZAXPI015249-37	stool		no	control	T2D	53	adult	male	CHN		no	IlluminaHiSeq	Qiagen	26408641	48490500	4421327366	30	100	ERR1018253		Paolo_Manghi		19.7
ERR1018254	YuJ_2015	SZAXPI015250-39	SZAXPI015250-39	stool		no	control	healthy	64	adult	female	CHN		no	IlluminaHiSeq	Qiagen	26408641	56707948	5532795294	30	100	ERR1018254		Paolo_Manghi		21.1	158.547				no	no
ERR1018255	YuJ_2015	SZAXPI015251-41	SZAXPI015251-41	stool		no	control	healthy	68	senior	female	CHN		no	IlluminaHiSeq	Qiagen	26408641	44019090	4087572754	30	100	ERR1018255		Paolo_Manghi		24.9	255.222
ERR1018256	YuJ_2015	SZAXPI015252-43	SZAXPI015252-43	stool		no	control	T2D	53	adult	male	CHN		no	IlluminaHiSeq	Qiagen	26408641	44904362	4378527165	30	100	ERR1018256		Paolo_Manghi		23.4	170.148
ERR1018257	YuJ_2015	SZAXPI015253-44	SZAXPI015253-44	stool		no	control	healthy	64	adult	female	CHN		no	IlluminaHiSeq	Qiagen	26408641	61595372	6031404940	30	100	ERR1018257		Paolo_Manghi		22.7	228.153				no	no
ERR1018258	YuJ_2015	SZAXPI015254-45	SZAXPI015254-45	stool		no	control	healthy	61	adult	male	CHN		no	IlluminaHiSeq	Qiagen	26408641	57962360	5452370978	30	100	ERR1018258		Paolo_Manghi		21.5	220.419				no	no
ERR1018259	YuJ_2015	SZAXPI015255-46	SZAXPI015255-46	stool		no	control	healthy	62	adult	female	CHN		no	IlluminaHiSeq	Qiagen	26408641	56561906	5286392158	30	100	ERR1018259		Paolo_Manghi		21.1	235.887
ERR1018260	YuJ_2015	SZAXPI015256-47	SZAXPI015256-47	stool		no	control	healthy	64	adult	male	CHN		no	IlluminaHiSeq	Qiagen	26408641	61955812	5913649423	30	100	ERR1018260		Paolo_Manghi		24.1	177.882				yes	yes
ERR1018261	YuJ_2015	SZAXPI015257-56	SZAXPI015257-56	stool		no	control	T2D	55	adult	male	CHN		no	IlluminaHiSeq	Qiagen	26408641	54321366	5122974616	30	100	ERR1018261		Paolo_Manghi		22.3
ERR1018262	YuJ_2015	SZAXPI015258-57	SZAXPI015258-57	stool		no	control	healthy	64	adult	female	CHN		no	IlluminaHiSeq	Qiagen	26408641	77263508	7565053111	30	100	ERR1018262		Paolo_Manghi		22.6	243.621				no	no
ERR1018263	YuJ_2015	SZAXPI015259-62	SZAXPI015259-62	stool		no	control	healthy	71	senior	female	CHN		no	IlluminaHiSeq	Qiagen	26408641	55579348	5461060156	30	100	ERR1018263		Paolo_Manghi		23
ERR1018264	YuJ_2015	SZAXPI015260-74	SZAXPI015260-74	stool		no	control	T2D	64	adult	female	CHN		no	IlluminaHiSeq	Qiagen	26408641	59038886	5409790102	30	100	ERR1018264		Paolo_Manghi		22.2
ERR1018265	YuJ_2015	SZAXPI015261-75	SZAXPI015261-75	stool		no	control	healthy	65	adult	male	CHN		no	IlluminaHiSeq	Qiagen	26408641	62784088	6142339703	30	100	ERR1018265		Paolo_Manghi		22.5	177.882				no	no
ERR1018266	YuJ_2015	SZAXPI015262-79	SZAXPI015262-79	stool		no	control	T2D	73	senior	female	CHN		no	IlluminaHiSeq	Qiagen	26408641	61975626	6072275849	30	100	ERR1018266		Paolo_Manghi		24.1
ERR1018267	YuJ_2015	SZAXPI015263-84	SZAXPI015263-84	stool		no	control	T2D	54	adult	male	CHN		no	IlluminaHiSeq	Qiagen	26408641	51471774	4783479071	30	100	ERR1018267		Paolo_Manghi		27.7
ERR1018268	YuJ_2015	SZAXPI015264-87	SZAXPI015264-87	stool		no	control	healthy	65	adult	female	CHN		no	IlluminaHiSeq	Qiagen	26408641	58364678	5705212005	30	100	ERR1018268		Paolo_Manghi		21.2	255.222
ERR1018269	YuJ_2015	SZAXPI015265-88	SZAXPI015265-88	stool		no	control	healthy	60	adult	male	CHN		no	IlluminaHiSeq	Qiagen	26408641	60676490	5953705467	30	100	ERR1018269		Paolo_Manghi		22.5	193.35				no	no
ERR1018270	YuJ_2015	SZAXPI015266-89	SZAXPI015266-89	stool		no	control	T2D	58	adult	male	CHN		no	IlluminaHiSeq	Qiagen	26408641	63341086	6214859452	30	100	ERR1018270		Paolo_Manghi		26.3
ERR1018271	YuJ_2015	SZAXPI015267-102	SZAXPI015267-102	stool		no	control	healthy	64	adult	female	CHN		no	IlluminaHiSeq	Qiagen	26408641	55190022	5067016252	30	100	ERR1018271		Paolo_Manghi		21.3	224.286
ERR1018272	YuJ_2015	SZAXPI015268-109	SZAXPI015268-109	stool		no	control	T2D	69	senior	male	CHN		no	IlluminaHiSeq	Qiagen	26408641	60252226	5847463811	30	100	ERR1018272		Paolo_Manghi		23.8
ERR1018273	YuJ_2015	SZAXPI015269-94	SZAXPI015269-94	stool		no	control	T2D	65	adult	female	CHN		no	IlluminaHiSeq	Qiagen	26408641	62929376	5841330956	30	100	ERR1018273		Paolo_Manghi		20
ERR1018274	YuJ_2015	SZAXPI015270-90	SZAXPI015270-90	stool		no	control	healthy	59	adult	male	CHN		no	IlluminaHiSeq	Qiagen	26408641	63280364	5963817711	30	100	ERR1018274		Paolo_Manghi		23.7	224.286
ERR1018275	YuJ_2015	SZAXPI015271-93	SZAXPI015271-93	stool		no	control	healthy	70	senior	female	CHN		no	IlluminaHiSeq	Qiagen	26408641	43217884	4208577504	30	100	ERR1018275		Paolo_Manghi		22.2	197.217				no	no
ERR1018276	YuJ_2015	SZAXPI015272-108	SZAXPI015272-108	stool		no	control	healthy	61	adult	male	CHN		no	IlluminaHiSeq	Qiagen	26408641	44188276	4325874871	30	100	ERR1018276		Paolo_Manghi		23.7	162.414
ERR1018277	YuJ_2015	SZAXPI015273-95	SZAXPI015273-95	stool		no	control	healthy	52	adult	male	CHN		no	IlluminaHiSeq	Qiagen	26408641	60671012	5963396124	30	100	ERR1018277		Paolo_Manghi		24.6	220.419				no	no
ERR1018278	YuJ_2015	SZAXPI015274-111	SZAXPI015274-111	stool		no	control	healthy	58	adult	male	CHN		no	IlluminaHiSeq	Qiagen	26408641	63322690	5988073670	30	100	ERR1018278		Paolo_Manghi		24.5	204.951				no	no
ERR1018279	YuJ_2015	SZAXPI017451-16	SZAXPI017451-16	stool		no	CRC	CRC	60	adult	male	CHN		no	IlluminaHiSeq	Qiagen	26408641	63781394	6159612826	30	100	ERR1018279		Paolo_Manghi		20	162.414
ERR1018280	YuJ_2015	SZAXPI017452-17	SZAXPI017452-17	stool		no	CRC	CRC	77	senior	male	CHN		no	IlluminaHiSeq	Qiagen	26408641	65133586	6291809354	30	100	ERR1018280		Paolo_Manghi		24.5	100.542				no	no
ERR1018281	YuJ_2015	SZAXPI017453-19	SZAXPI017453-19	stool		no	CRC	CRC;T2D	59	adult	female	CHN		no	IlluminaHiSeq	Qiagen	26408641	52187750	4805566759	30	100	ERR1018281		Paolo_Manghi		27	274.557
ERR1018282	YuJ_2015	SZAXPI017454-20	SZAXPI017454-20	stool		no	CRC	CRC	71	senior	female	CHN		no	IlluminaHiSeq	Qiagen	26408641	56903946	5300707451	30	100	ERR1018282		Paolo_Manghi		21.2	201.084				no	no
ERR1018283	YuJ_2015	SZAXPI017455-21	SZAXPI017455-21	stool		no	CRC	CRC;T2D	56	adult	male	CHN		no	IlluminaHiSeq	Qiagen	26408641	51245744	4788302397	30	100	ERR1018283		Paolo_Manghi		31.3	197.217
ERR1018284	YuJ_2015	SZAXPI017456-23	SZAXPI017456-23	stool		no	CRC	CRC	77	senior	male	CHN		no	IlluminaHiSeq	Qiagen	26408641	51812238	4853435538	30	100	ERR1018284		Paolo_Manghi		22	127.611				yes	yes
ERR1018285	YuJ_2015	SZAXPI017457-24	SZAXPI017457-24	stool		no	CRC	CRC	77	senior	male	CHN		no	IlluminaHiSeq	Qiagen	26408641	62149784	5802726469	30	100	ERR1018285		Paolo_Manghi		23.5	112.143				yes	yes
ERR1018286	YuJ_2015	SZAXPI017458-25	SZAXPI017458-25	stool		no	CRC	CRC	83	senior	female	CHN		no	IlluminaHiSeq	Qiagen	26408641	55720964	5228621466	30	100	ERR1018286		Paolo_Manghi		22.8	232.02				no	no
ERR1018287	YuJ_2015	SZAXPI017459-26	SZAXPI017459-26	stool		no	CRC	CRC;T2D	79	senior	female	CHN		no	IlluminaHiSeq	Qiagen	26408641	36891208	3565318892	30	100	ERR1018287		Paolo_Manghi		25.8	224.286				no	no
ERR1018288	YuJ_2015	SZAXPI017460-27	SZAXPI017460-27	stool		no	CRC	CRC	69	senior	female	CHN		no	IlluminaHiSeq	Qiagen	26408641	38931972	3719245972	30	100	ERR1018288		Paolo_Manghi		28.3	158.547				no	no
ERR1018289	YuJ_2015	SZAXPI017461-32	SZAXPI017461-32	stool		no	CRC	CRC	62	adult	male	CHN		no	IlluminaHiSeq	Qiagen	26408641	35025672	3387430279	30	100	ERR1018289		Paolo_Manghi		23.5	170.148				no	no
ERR1018290	YuJ_2015	SZAXPI017462-33	SZAXPI017462-33	stool		no	CRC	CRC	78	senior	male	CHN		no	IlluminaHiSeq	Qiagen	26408641	38286210	3694689270	30	100	ERR1018290		Paolo_Manghi		27	158.547				no	no
ERR1018291	YuJ_2015	SZAXPI017463-36	SZAXPI017463-36	stool		no	CRC	CRC;T2D	49	adult	female	CHN		no	IlluminaHiSeq	Qiagen	26408641	38421068	3696564849	30	100	ERR1018291		Paolo_Manghi		22.6	255.222
ERR1018292	YuJ_2015	SZAXPI017464-37	SZAXPI017464-37	stool		no	CRC	CRC	81	senior	male	CHN		no	IlluminaHiSeq	Qiagen	26408641	36345768	3525605588	30	100	ERR1018292		Paolo_Manghi		18.2	154.68				yes	yes
ERR1018293	YuJ_2015	SZAXPI017465-43	SZAXPI017465-43	stool		no	CRC	CRC	63	adult	female	CHN		no	IlluminaHiSeq	Qiagen	26408641	37024436	3514766749	30	100	ERR1018293		Paolo_Manghi		28	170.148
ERR1018294	YuJ_2015	SZAXPI017466-84	SZAXPI017466-84	stool		no	CRC	CRC;T2D	59	adult	male	CHN		no	IlluminaHiSeq	Qiagen	26408641	40407172	3836371213	30	100	ERR1018294		Paolo_Manghi		24.5
ERR1018295	YuJ_2015	SZAXPI017467-87	SZAXPI017467-87	stool		no	CRC	CRC;T2D	73	senior	male	CHN		no	IlluminaHiSeq	Qiagen	26408641	42423706	4080498548	30	100	ERR1018295		Paolo_Manghi		22.1	135.345
ERR1018296	YuJ_2015	SZAXPI017468-88	SZAXPI017468-88	stool		no	CRC	CRC	76	senior	male	CHN		no	IlluminaHiSeq	Qiagen	26408641	10961564	1077534564	30	100	ERR1018296		Paolo_Manghi		21.9	189.483				no	no
ERR1018297	YuJ_2015	SZAXPI017580-90	SZAXPI017580-90	stool		no	CRC	CRC;T2D	74	senior	female	CHN		no	IlluminaHiSeq	Qiagen	26408641	48287820	4645971246	30	100	ERR1018297		Paolo_Manghi		17.9	158.547				no	no
ERR1018298	YuJ_2015	SZAXPI017581-93	SZAXPI017581-93	stool		no	CRC	CRC;T2D	51	adult	male	CHN		no	IlluminaHiSeq	Qiagen	26408641	37627614	3592068766	30	100	ERR1018298		Paolo_Manghi		26.9	185.616				no	yes
ERR1018299	YuJ_2015	SZAXPI017582-94	SZAXPI017582-94	stool		no	CRC	CRC	74	senior	male	CHN		no	IlluminaHiSeq	Qiagen	26408641	50539146	4977096921	30	100	ERR1018299		Paolo_Manghi		24.2	170.148				yes	yes
ERR1018300	YuJ_2015	SZAXPI017583-102	SZAXPI017583-102	stool		no	CRC	CRC	77	senior	male	CHN		no	IlluminaHiSeq	Qiagen	26408641	40240288	3861481843	30	100	ERR1018300		Paolo_Manghi		20.2	197.217				no	yes
ERR1018301	YuJ_2015	SZAXPI017584-108	SZAXPI017584-108	stool		no	CRC	CRC;T2D	34	adult	male	CHN		no	IlluminaHiSeq	Qiagen	26408641	44341480	4339363261	30	100	ERR1018301		Paolo_Manghi		19.4
ERR1018302	YuJ_2015	SZAXPI017585-109	SZAXPI017585-109	stool		no	CRC	CRC	70	senior	female	CHN		no	IlluminaHiSeq	Qiagen	26408641	65450728	6454082758	30	100	ERR1018302		Paolo_Manghi		26.7	235.887
ERR1018303	YuJ_2015	SZAXPI017586-111	SZAXPI017586-111	stool		no	CRC	CRC	83	senior	female	CHN		no	IlluminaHiSeq	Qiagen	26408641	57315876	5593184628	30	100	ERR1018303		Paolo_Manghi		18.9	170.148
ERR1018304	YuJ_2015	SZAXPI017587-113	SZAXPI017587-113	stool		no	CRC	CRC	68	senior	male	CHN		no	IlluminaHiSeq	Qiagen	26408641	59042440	5796676630	30	100	ERR1018304		Paolo_Manghi		21.5	220.419				yes	yes
ERR1018305	YuJ_2015	SZAXPI017588-123	SZAXPI017588-123	stool		no	CRC	CRC	79	senior	male	CHN		no	IlluminaHiSeq	Qiagen	26408641	58518194	5738342166	30	100	ERR1018305		Paolo_Manghi		26.8	112.143				no	no
ERR1018306	YuJ_2015	SZAXPI017589-133	SZAXPI017589-133	stool		no	CRC	CRC	64	adult	female	CHN		no	IlluminaHiSeq	Qiagen	26408641	49356502	4855210014	30	100	ERR1018306		Paolo_Manghi		28.3	232.02
ERR1018307	YuJ_2015	SZAXPI017590-136	SZAXPI017590-136	stool		no	CRC	CRC	67	senior	male	CHN		no	IlluminaHiSeq	Qiagen	26408641	51070446	4993945911	30	100	ERR1018307		Paolo_Manghi		24.9	193.35
ERR1018308	YuJ_2015	SZAXPI017591-140	SZAXPI017591-140	stool		no	control	healthy	61	adult	male	CHN		no	IlluminaHiSeq	Qiagen	26408641	58080274	5690446732	30	100	ERR1018308		Paolo_Manghi		23.8	163.961				no	no
ERR1018309	YuJ_2015	SZAXPI017592-142	SZAXPI017592-142	stool		no	control	healthy	62	adult	male	CHN		no	IlluminaHiSeq	Qiagen	26408641	57219434	5584524714	30	100	ERR1018309		Paolo_Manghi		21.5	146.946				yes	yes
ERR1018310	YuJ_2015	SZAXPI017593-158	SZAXPI017593-158	stool		no	CRC	CRC	68	senior	male	CHN		no	IlluminaHiSeq	Qiagen	26408641	66186116	6469426091	30	100	ERR1018310		Paolo_Manghi		23.7	204.951				no	yes
ERR1018311	YuJ_2015	SZAXPI017594-166	SZAXPI017594-166	stool		no	CRC	CRC;T2D	55	adult	male	CHN		no	IlluminaHiSeq	Qiagen	26408641	58789886	5787105961	30	100	ERR1018311		Paolo_Manghi		25.8
ERR1018312	YuJ_2015	SZAXPI017595-169	SZAXPI017595-169	stool		no	CRC	CRC;T2D	63	adult	male	CHN		no	IlluminaHiSeq	Qiagen	26408641	63339956	6222135039	30	100	ERR1018312		Paolo_Manghi		22.5	154.68				yes	yes
ERR688358	FengQ_2015	SID31004	SID31004	stool		no	CRC	CRC;fatty_liver;hypertension	64	adult	male	AUT		no	IlluminaHiSeq	MoBio	25758642	40898340	3649611221	30	93	ERR688358		Paolo_Manghi;Marisa_Metzger		29.35
ERR688359	FengQ_2015	SID31009	SID31009	stool		no	control	fatty_liver;hypertension	68	senior	male	AUT		no	IlluminaHiSeq	MoBio	25758642	66107961	6196998053	30	96	ERR688359		Paolo_Manghi;Marisa_Metzger		32
ERR688360	FengQ_2015	SID31021	SID31021	stool		no	control	healthy	60	adult	female	AUT		no	IlluminaHiSeq	MoBio	25758642	60789126	5708593447	30	96	ERR688360		Paolo_Manghi;Marisa_Metzger		22.1
ERR688361	FengQ_2015	SID31030	SID31030	stool		no	adenoma	adenoma;fatty_liver;hypertension	70	senior	male	AUT		no	IlluminaHiSeq	MoBio	25758642	50300253	4741158330	30	96	ERR688361		Paolo_Manghi;Marisa_Metzger		34.11
ERR688362	FengQ_2015	SID31071	SID31071	stool		no	control	fatty_liver	68	senior	male	AUT		no	IlluminaHiSeq	MoBio	25758642	51945426	4913627034	30	97	ERR688362		Paolo_Manghi;Marisa_Metzger		23.45
ERR688363	FengQ_2015	SID31112	SID31112	stool		no	control	fatty_liver	66	senior	male	AUT		no	IlluminaHiSeq	MoBio	25758642	50836391	4803585209	30	97	ERR688363		Paolo_Manghi;Marisa_Metzger		30.3
ERR688364	FengQ_2015	SID31129	SID31129	stool		no	control	T2D;fatty_liver;hypertension	73	senior	male	AUT		no	IlluminaHiSeq	MoBio	25758642	40493976	3858680926	30	97	ERR688364		Paolo_Manghi;Marisa_Metzger		29.7
ERR688365	FengQ_2015	SID31137	SID31137	stool		no	adenoma	adenoma;fatty_liver	67	senior	male	AUT		no	IlluminaHiSeq	MoBio	25758642	65162346	6219475696	30	97	ERR688365		Paolo_Manghi;Marisa_Metzger		27.14
ERR688366	FengQ_2015	SID31159	SID31159	stool		no	CRC	CRC	73	senior	male	AUT		no	IlluminaHiSeq	MoBio	25758642	53697448	4950228947	30	95	ERR688366		Paolo_Manghi;Marisa_Metzger		17.99
ERR688367	FengQ_2015	SID31160	SID31160	stool		no	control	hypertension	67	senior	female	AUT		no	IlluminaHiSeq	MoBio	25758642	48941530	4454783107	30	93	ERR688367		Paolo_Manghi;Marisa_Metzger		30
ERR688368	FengQ_2015	SID31188	SID31188	stool		no	CRC	CRC;fatty_liver;hypertension	65	adult	male	AUT		no	IlluminaHiSeq	MoBio	25758642	52506627	4856209896	30	96	ERR688368		Paolo_Manghi;Marisa_Metzger		28.03
ERR688369	FengQ_2015	SID31219	SID31219	stool		no	control	fatty_liver;hypertension	74	senior	female	AUT		no	IlluminaHiSeq	MoBio	25758642	43000292	4040075229	30	96	ERR688369		Paolo_Manghi;Marisa_Metzger		28.3
ERR688370	FengQ_2015	SID31223	SID31223	stool		no	CRC	CRC	65	adult	female	AUT		no	IlluminaHiSeq	MoBio	25758642	52018377	4835999683	30	96	ERR688370		Paolo_Manghi;Marisa_Metzger		23.31
ERR688372	FengQ_2015	SID31233	SID31233	stool		no	adenoma	adenoma;fatty_liver	62	adult	male	AUT		no	IlluminaHiSeq	MoBio	25758642	61523886	5795884330	30	95	ERR688372		Paolo_Manghi;Marisa_Metzger		26.88
ERR688373	FengQ_2015	SID31236	SID31236	stool		no	control	fatty_liver;hypertension	65	adult	male	AUT		no	IlluminaHiSeq	MoBio	25758642	46486458	4355968999	30	95	ERR688373		Paolo_Manghi;Marisa_Metzger		29.06
ERR688374	FengQ_2015	SID31237	SID31237	stool		no	CRC	CRC;fatty_liver;hypertension	67	senior	male	AUT		no	IlluminaHiSeq	MoBio	25758642	54003642	5025871310	30	96	ERR688374		Paolo_Manghi;Marisa_Metzger		29.4
ERR688375	FengQ_2015	SID31256	SID31256	stool		no	adenoma	adenoma	69	senior	female	AUT		no	IlluminaHiSeq	MoBio	25758642	55262755	5172204275	30	97	ERR688375		Paolo_Manghi;Marisa_Metzger		24.13
ERR688376	FengQ_2015	SID31267	SID31267	stool		no	control	healthy	67	senior	male	AUT		no	IlluminaHiSeq	MoBio	25758642	51827763	4807739197	30	93	ERR688376		Paolo_Manghi;Marisa_Metzger		22.79
ERR688377	FengQ_2015	SID31275	SID31275	stool		no	adenoma	adenoma;fatty_liver	62	adult	male	AUT		no	IlluminaHiSeq	MoBio	25758642	44252530	4098347857	30	93	ERR688377		Paolo_Manghi;Marisa_Metzger		30.1
ERR688378	FengQ_2015	SID31276	SID31276	stool		no	CRC	CRC;fatty_liver;hypertension	82	senior	male	AUT		no	IlluminaHiSeq	MoBio	25758642	47454029	4449164619	30	96	ERR688378		Paolo_Manghi;Marisa_Metzger		30.47
ERR688379	FengQ_2015	SID31282	SID31282	stool		no	adenoma	adenoma;fatty_liver	63	adult	male	AUT		no	IlluminaHiSeq	MoBio	25758642	57640884	5474042812	30	97	ERR688379		Paolo_Manghi;Marisa_Metzger		34.08
ERR688380	FengQ_2015	SID31285	SID31285	stool		no	CRC	CRC;T2D;fatty_liver;hypertension	84	senior	male	AUT		no	IlluminaHiSeq	MoBio	25758642	61029846	5538869118	30	95	ERR688380		Paolo_Manghi;Marisa_Metzger		27.28
ERR688381	FengQ_2015	SID31300	SID31300	stool		no	control	hypertension	68	senior	female	AUT		no	IlluminaHiSeq	MoBio	25758642	58446067	5454210916	30	96	ERR688381		Paolo_Manghi;Marisa_Metzger		21.7
ERR688382	FengQ_2015	SID31328	SID31328	stool		no	control	T2D;fatty_liver;hypertension	63	adult	male	AUT		no	IlluminaHiSeq	MoBio	25758642	59048476	5476469636	30	95	ERR688382		Paolo_Manghi;Marisa_Metzger		30.9
ERR688383	FengQ_2015	SID31333	SID31333	stool		no	control	healthy	68	senior	male	AUT		no	IlluminaHiSeq	MoBio	25758642	56964025	5355969959	30	96	ERR688383		Paolo_Manghi;Marisa_Metzger		22.2
ERR688384	FengQ_2015	SID31337	SID31337	stool		no	adenoma	adenoma;fatty_liver;hypertension	62	adult	male	AUT		no	IlluminaHiSeq	MoBio	25758642	41098418	3838469794	30	95	ERR688384		Paolo_Manghi;Marisa_Metzger		35.43
ERR688385	FengQ_2015	SID31343	SID31343	stool		no	control	T2D;fatty_liver;hypertension	72	senior	male	AUT		no	IlluminaHiSeq	MoBio	25758642	46395518	4318051431	30	95	ERR688385		Paolo_Manghi;Marisa_Metzger		29.03
ERR688386	FengQ_2015	SID31360	SID31360	stool		no	control	hypertension	71	senior	male	AUT		no	IlluminaHiSeq	MoBio	25758642	53813476	5060468600	30	95	ERR688386		Paolo_Manghi;Marisa_Metzger		29.04
ERR688387	FengQ_2015	SID31367	SID31367	stool		no	CRC	CRC;hypertension	86	senior	female	AUT		no	IlluminaHiSeq	MoBio	25758642	63823566	5884167688	30	95	ERR688387		Paolo_Manghi;Marisa_Metzger		20.5
ERR688388	FengQ_2015	SID31379	SID31379	stool		no	control	T2D;fatty_liver;hypertension	63	adult	male	AUT		no	IlluminaHiSeq	MoBio	25758642	63068831	5959001442	30	97	ERR688388		Paolo_Manghi;Marisa_Metzger		30.4
ERR688389	FengQ_2015	SID31398	SID31398	stool		no	adenoma	adenoma;fatty_liver;hypertension	68	senior	female	AUT		no	IlluminaHiSeq	MoBio	25758642	60606299	5583776387	30	94	ERR688389		Paolo_Manghi;Marisa_Metzger		34.01
ERR688390	FengQ_2015	SID31416	SID31416	stool		no	control	T2D;hypertension	72	senior	male	AUT		no	IlluminaHiSeq	MoBio	25758642	59474229	5698703690	30	98	ERR688390		Paolo_Manghi;Marisa_Metzger		31.8
ERR688391	FengQ_2015	SID31424	SID31424	stool		no	adenoma	T2D;adenoma	68	senior	female	AUT		no	IlluminaHiSeq	MoBio	25758642	68541730	6286423012	30	96	ERR688391		Paolo_Manghi;Marisa_Metzger		24.84
ERR688392	FengQ_2015	SID31428	SID31428	stool		no	control	hypertension	69	senior	female	AUT		no	IlluminaHiSeq	MoBio	25758642	60147043	5544794381	30	95	ERR688392		Paolo_Manghi;Marisa_Metzger		30
ERR688393	FengQ_2015	SID31431	SID31431	stool		no	adenoma	T2D;adenoma;hypertension	71	senior	male	AUT		no	IlluminaHiSeq	MoBio	25758642	40082155	3746702709	30	95	ERR688393		Paolo_Manghi;Marisa_Metzger		27.04
ERR688394	FengQ_2015	SID31446	SID31446	stool		no	CRC	CRC;hypertension	84	senior	female	AUT		no	IlluminaHiSeq	MoBio	25758642	64347460	5954870508	30	96	ERR688394		Paolo_Manghi;Marisa_Metzger		31.22
ERR688395	FengQ_2015	SID31449	SID31449	stool		no	adenoma	adenoma;fatty_liver;hypertension	63	adult	male	AUT		no	IlluminaHiSeq	MoBio	25758642	67192036	6291630276	30	93	ERR688395		Paolo_Manghi;Marisa_Metzger		30.77
ERR688396	FengQ_2015	SID31450	SID31450	stool		no	control	fatty_liver;hypertension	67	senior	male	AUT		no	IlluminaHiSeq	MoBio	25758642	39821891	3643571766	30	95	ERR688396		Paolo_Manghi;Marisa_Metzger		23.14
ERR688397	FengQ_2015	SID31452	SID31452	stool		no	control	healthy	66	senior	female	AUT		no	IlluminaHiSeq	MoBio	25758642	52825648	4803936579	30	94	ERR688397		Paolo_Manghi;Marisa_Metzger		21.7
ERR688398	FengQ_2015	SID31455	SID31455	stool		no	adenoma	adenoma;hypertension	72	senior	female	AUT		no	IlluminaHiSeq	MoBio	25758642	49157263	4634583640	30	97	ERR688398		Paolo_Manghi;Marisa_Metzger		27.43
ERR688399	FengQ_2015	SID31477	SID31477	stool		no	adenoma	adenoma;hypertension	78	senior	female	AUT		no	IlluminaHiSeq	MoBio	25758642	59248343	5473925173	30	91	ERR688399		Paolo_Manghi;Marisa_Metzger		31.24
ERR688400	FengQ_2015	SID31489	SID31489	stool		no	CRC	CRC;hypertension	60	adult	male	AUT		no	IlluminaHiSeq	MoBio	25758642	47274245	4386831217	30	96	ERR688400		Paolo_Manghi;Marisa_Metzger		26.64
ERR688401	FengQ_2015	SID31493	SID31493	stool		no	CRC	CRC;fatty_liver;hypertension	68	senior	male	AUT		no	IlluminaHiSeq	MoBio	25758642	59975883	5529867451	30	93	ERR688401		Paolo_Manghi;Marisa_Metzger		32.25
ERR688402	FengQ_2015	SID31501	SID31501	stool		no	adenoma	adenoma;fatty_liver;hypertension	69	senior	female	AUT		no	IlluminaHiSeq	MoBio	25758642	79824442	7509949145	30	98	ERR688402		Paolo_Manghi;Marisa_Metzger		24.4
ERR688403	FengQ_2015	SID31512	SID31512	stool		no	control	fatty_liver	64	adult	male	AUT		no	IlluminaHiSeq	MoBio	25758642	48451471	4485244293	30	93	ERR688403		Paolo_Manghi;Marisa_Metzger		29.3
ERR688404	FengQ_2015	SID31519	SID31519	stool		no	control	healthy	65	adult	male	AUT		no	IlluminaHiSeq	MoBio	25758642	47430300	4423967038	30	96	ERR688404		Paolo_Manghi;Marisa_Metzger		28.9
ERR688405	FengQ_2015	SID31537	SID31537	stool		no	control	hypertension	70	senior	female	AUT		no	IlluminaHiSeq	MoBio	25758642	50448942	4469690812	30	91	ERR688405		Paolo_Manghi;Marisa_Metzger		31
ERR688406	FengQ_2015	SID31549	SID31549	stool		no	CRC	CRC;fatty_liver;hypertension	84	senior	female	AUT		no	IlluminaHiSeq	MoBio	25758642	56747117	5301119382	30	96	ERR688406		Paolo_Manghi;Marisa_Metzger		27.77
ERR688407	FengQ_2015	SID31557	SID31557	stool		no	control	fatty_liver	74	senior	female	AUT		no	IlluminaHiSeq	MoBio	25758642	55509914	5103889033	30	91	ERR688407		Paolo_Manghi;Marisa_Metzger		28.5
ERR688408	FengQ_2015	SID31582	SID31582	stool		no	adenoma	adenoma;fatty_liver;hypertension	77	senior	male	AUT		no	IlluminaHiSeq	MoBio	25758642	51350992	4757719786	30	93	ERR688408		Paolo_Manghi;Marisa_Metzger		25.7
ERR688410	FengQ_2015	SID31637	SID31637	stool		no	control	fatty_liver	66	senior	male	AUT		no	IlluminaHiSeq	MoBio	25758642	44156304	4133028671	30	96	ERR688410		Paolo_Manghi;Marisa_Metzger		29.98
ERR688411	FengQ_2015	SID31685	SID31685	stool		no	CRC	CRC;fatty_liver;hypertension	74	senior	male	AUT		no	IlluminaHiSeq	MoBio	25758642	49715050	4561413328	30	95	ERR688411		Paolo_Manghi;Marisa_Metzger		26.37
ERR688412	FengQ_2015	SID31700	SID31700	stool		no	control	T2D;fatty_liver;hypertension	72	senior	female	AUT		no	IlluminaHiSeq	MoBio	25758642	66611844	6302536870	30	96	ERR688412		Paolo_Manghi;Marisa_Metzger		28.7
ERR688413	FengQ_2015	SID31705	SID31705	stool		no	adenoma	adenoma	84	senior	female	AUT		no	IlluminaHiSeq	MoBio	25758642	59808183	5374434608	30	95	ERR688413		Paolo_Manghi;Marisa_Metzger		24.7
ERR688414	FengQ_2015	SID31711	SID31711	stool		no	control	fatty_liver;hypertension	66	senior	male	AUT		no	IlluminaHiSeq	MoBio	25758642	52930416	4975191066	30	96	ERR688414		Paolo_Manghi;Marisa_Metzger		30.02
ERR688415	FengQ_2015	SID31714	SID31714	stool		no	control	T2D;fatty_liver;hypertension	69	senior	female	AUT		no	IlluminaHiSeq	MoBio	25758642	59229738	5596599451	30	97	ERR688415		Paolo_Manghi;Marisa_Metzger		28.3
ERR688416	FengQ_2015	SID31723	SID31723	stool		no	control	healthy	69	senior	female	AUT		no	IlluminaHiSeq	MoBio	25758642	50461698	4789697432	30	96	ERR688416		Paolo_Manghi;Marisa_Metzger		22.4
ERR688417	FengQ_2015	SID31749	SID31749	stool		no	control	fatty_liver;hypertension	70	senior	male	AUT		no	IlluminaHiSeq	MoBio	25758642	60841104	5672618246	30	96	ERR688417		Paolo_Manghi;Marisa_Metzger		31.25
ERR688418	FengQ_2015	SID31750	SID31750	stool		no	control	fatty_liver	66	senior	male	AUT		no	IlluminaHiSeq	MoBio	25758642	55640079	5136546089	30	93	ERR688418		Paolo_Manghi;Marisa_Metzger		34.04
ERR688419	FengQ_2015	SID31766	SID31766	stool		no	control	fatty_liver	73	senior	female	AUT		no	IlluminaHiSeq	MoBio	25758642	39421207	3749643349	30	97	ERR688419		Paolo_Manghi;Marisa_Metzger		32
ERR688420	FengQ_2015	SID31884	SID31884	stool		no	CRC	CRC;hypertension	54	adult	male	AUT		no	IlluminaHiSeq	MoBio	25758642	47309414	4340003232	30	96	ERR688420		Paolo_Manghi;Marisa_Metzger		27.34
ERR688421	FengQ_2015	SID31865	SID31865	stool		no	CRC	CRC	55	adult	female	AUT		no	IlluminaHiSeq	MoBio	25758642	39673737	3645684389	30	91	ERR688421		Paolo_Manghi;Marisa_Metzger		23.34
ERR688422	FengQ_2015	SID31866	SID31866	stool		no	CRC	CRC;fatty_liver	73	senior	female	AUT		no	IlluminaHiSeq	MoBio	25758642	63811898	5707545180	30	93	ERR688422		Paolo_Manghi;Marisa_Metzger		29.75
ERR688423	FengQ_2015	SID31868	SID31868	stool		no	CRC	CRC	64	adult	female	AUT		no	IlluminaHiSeq	MoBio	25758642	45203362	4175944271	30	96	ERR688423		Paolo_Manghi;Marisa_Metzger		24.09
ERR688424	FengQ_2015	SID31870	SID31870	stool		no	CRC	CRC;fatty_liver;hypertension	63	adult	male	AUT		no	IlluminaHiSeq	MoBio	25758642	59584985	5554843364	30	96	ERR688424		Paolo_Manghi;Marisa_Metzger		25.88
ERR688425	FengQ_2015	SID31871	SID31871	stool		no	CRC	CRC;hypertension	72	senior	male	AUT		no	IlluminaHiSeq	MoBio	25758642	65866129	6088271346	30	96	ERR688425		Paolo_Manghi;Marisa_Metzger		28.41
ERR688426	FengQ_2015	SID31872	SID31872	stool		no	CRC	CRC;T2D;fatty_liver;hypertension	46	adult	male	AUT		no	IlluminaHiSeq	MoBio	25758642	56338680	5196434410	30	96	ERR688426		Paolo_Manghi;Marisa_Metzger		30.86
ERR688427	FengQ_2015	SID31873	SID31873	stool		no	CRC	CRC;fatty_liver;hypertension	73	senior	male	AUT		no	IlluminaHiSeq	MoBio	25758642	56842256	5217458595	30	96	ERR688427		Paolo_Manghi;Marisa_Metzger		24.82
ERR688428	FengQ_2015	SID31874	SID31874	stool		no	CRC	CRC;T2D;hypertension	74	senior	female	AUT		no	IlluminaHiSeq	MoBio	25758642	61606892	5697872810	30	96	ERR688428		Paolo_Manghi;Marisa_Metzger		29.17
ERR688429	FengQ_2015	SID31875	SID31875	stool		no	CRC	CRC	58	adult	male	AUT		no	IlluminaHiSeq	MoBio	25758642	60981117	5628840356	30	96	ERR688429		Paolo_Manghi;Marisa_Metzger		27.76
ERR688430	FengQ_2015	SID31876	SID31876	stool		no	CRC	CRC;hypertension	56	adult	female	AUT		no	IlluminaHiSeq	MoBio	25758642	58553738	5406847458	30	96	ERR688430		Paolo_Manghi;Marisa_Metzger		20.07
ERR688431	FengQ_2015	SID31877	SID31877	stool		no	CRC	CRC;hypertension	72	senior	female	AUT		no	IlluminaHiSeq	MoBio	25758642	55213354	5089989422	30	96	ERR688431		Paolo_Manghi;Marisa_Metzger		26.67
ERR688432	FengQ_2015	SID31878	SID31878	stool		no	CRC	CRC	52	adult	female	AUT		no	IlluminaHiSeq	MoBio	25758642	52369180	4631097845	30	95	ERR688432		Paolo_Manghi;Marisa_Metzger		27.14
ERR688433	FengQ_2015	SID31879	SID31879	stool		no	CRC	CRC;fatty_liver	71	senior	male	AUT		no	IlluminaHiSeq	MoBio	25758642	55929728	5127516824	30	95	ERR688433		Paolo_Manghi;Marisa_Metzger		29.74
ERR688434	FengQ_2015	SID31880	SID31880	stool		no	CRC	CRC;T2D;hypertension	74	senior	male	AUT		no	IlluminaHiSeq	MoBio	25758642	62077892	5838495526	30	96	ERR688434		Paolo_Manghi;Marisa_Metzger		24.34
ERR688435	FengQ_2015	SID31881	SID31881	stool		no	CRC	CRC	60	adult	female	AUT		no	IlluminaHiSeq	MoBio	25758642	67756814	6235486686	30	96	ERR688435		Paolo_Manghi;Marisa_Metzger		30.08
ERR688436	FengQ_2015	SID31883	SID31883	stool		no	CRC	CRC	43	adult	male	AUT		no	IlluminaHiSeq	MoBio	25758642	73468631	6833951794	30	96	ERR688436		Paolo_Manghi;Marisa_Metzger		22.68
ERR688437	FengQ_2015	SID530018	SID530018	stool		no	adenoma	adenoma;fatty_liver	56	adult	male	AUT		no	IlluminaHiSeq	MoBio	25758642	50499377	4762774319	30	95	ERR688437		Paolo_Manghi;Marisa_Metzger		29.41
ERR688438	FengQ_2015	SID530026	SID530026	stool		no	adenoma	adenoma;fatty_liver	83	senior	female	AUT		no	IlluminaHiSeq	MoBio	25758642	48100771	4511463266	30	96	ERR688438		Paolo_Manghi;Marisa_Metzger		21.94
ERR688439	FengQ_2015	SID530028	SID530028	stool		no	adenoma	adenoma;fatty_liver	67	senior	male	AUT		no	IlluminaHiSeq	MoBio	25758642	51495960	4913171527	30	97	ERR688439		Paolo_Manghi;Marisa_Metzger		33.23
ERR688440	FengQ_2015	SID530002	SID530002	stool		no	adenoma	adenoma;fatty_liver;hypertension	60	adult	female	AUT		no	IlluminaHiSeq	MoBio	25758642	58500085	5519624064	30	96	ERR688440		Paolo_Manghi;Marisa_Metzger		30
ERR688441	FengQ_2015	SID530039	SID530039	stool		no	adenoma	T2D;adenoma;hypertension	67	senior	male	AUT		no	IlluminaHiSeq	MoBio	25758642	43706849	4164302761	30	96	ERR688441		Paolo_Manghi;Marisa_Metzger		28.34
ERR688442	FengQ_2015	SID530041	SID530041	stool		no	adenoma	adenoma;fatty_liver;hypertension	69	senior	male	AUT		no	IlluminaHiSeq	MoBio	25758642	62095839	5874874485	30	97	ERR688442		Paolo_Manghi;Marisa_Metzger		21.46
ERR688443	FengQ_2015	SID530050	SID530050	stool		no	control	hypertension	71	senior	female	AUT		no	IlluminaHiSeq	MoBio	25758642	41099011	3882990247	30	96	ERR688443		Paolo_Manghi;Marisa_Metzger		29
ERR688444	FengQ_2015	SID530052	SID530052	stool		no	control	fatty_liver	64	adult	male	AUT		no	IlluminaHiSeq	MoBio	25758642	43128279	4075309012	30	96	ERR688444		Paolo_Manghi;Marisa_Metzger		29.38
ERR688445	FengQ_2015	SID530054	SID530054	stool		no	adenoma	adenoma	64	adult	female	AUT		no	IlluminaHiSeq	MoBio	25758642	64129209	5922966823	30	93	ERR688445		Paolo_Manghi;Marisa_Metzger		20.52
ERR688446	FengQ_2015	SID530055	SID530055	stool		no	control	fatty_liver;hypertension	64	adult	male	AUT		no	IlluminaHiSeq	MoBio	25758642	44682386	4212719129	30	97	ERR688446		Paolo_Manghi;Marisa_Metzger		22.78
ERR688447	FengQ_2015	SID530074	SID530074	stool		no	control	healthy	68	senior	female	AUT		no	IlluminaHiSeq	MoBio	25758642	44680548	4114576752	30	95	ERR688447		Paolo_Manghi;Marisa_Metzger		22.1
ERR688448	FengQ_2015	SID530075	SID530075	stool		no	control	fatty_liver;hypertension	63	adult	male	AUT		no	IlluminaHiSeq	MoBio	25758642	45920361	4276565640	30	96	ERR688448		Paolo_Manghi;Marisa_Metzger		34.14
ERR688449	FengQ_2015	SID530119	SID530119	stool		no	control	T2D;fatty_liver;hypertension	70	senior	male	AUT		no	IlluminaHiSeq	MoBio	25758642	57416977	5327616448	30	95	ERR688449		Paolo_Manghi;Marisa_Metzger		31.6
ERR688450	FengQ_2015	SID530142	SID530142	stool		no	adenoma	adenoma	61	adult	female	AUT		no	IlluminaHiSeq	MoBio	25758642	61547894	5549939733	30	96	ERR688450		Paolo_Manghi;Marisa_Metzger		22.8
ERR688451	FengQ_2015	SID530154	SID530154	stool		no	control	fatty_liver;hypertension	74	senior	female	AUT		no	IlluminaHiSeq	MoBio	25758642	57791617	5417863978	30	97	ERR688451		Paolo_Manghi;Marisa_Metzger		28.5
ERR688452	FengQ_2015	SID530163	SID530163	stool		no	control	T2D;fatty_liver	63	adult	male	AUT		no	IlluminaHiSeq	MoBio	25758642	54206038	5093094520	30	96	ERR688452		Paolo_Manghi;Marisa_Metzger		30.4
ERR688453	FengQ_2015	SID530167	SID530167	stool		no	control	hypertension	72	senior	female	AUT		no	IlluminaHiSeq	MoBio	25758642	49179178	4194580026	30	91	ERR688453		Paolo_Manghi;Marisa_Metzger		30
ERR688454	FengQ_2015	SID530168	SID530168	stool		no	adenoma	adenoma;fatty_liver	62	adult	female	AUT		no	IlluminaHiSeq	MoBio	25758642	55160872	5206281176	30	96	ERR688454		Paolo_Manghi;Marisa_Metzger		32.8
ERR688455	FengQ_2015	SID530172	SID530172	stool		no	adenoma	adenoma	63	adult	male	AUT		no	IlluminaHiSeq	MoBio	25758642	50033769	4803898057	30	98	ERR688455		Paolo_Manghi;Marisa_Metzger		27.4
ERR688456	FengQ_2015	SID530177	SID530177	stool		no	control	healthy	71	senior	female	AUT		no	IlluminaHiSeq	MoBio	25758642	50250060	4755568751	30	96	ERR688456		Paolo_Manghi;Marisa_Metzger		29
ERR688457	FengQ_2015	SID530185	SID530185	stool		no	adenoma	adenoma;fatty_liver;hypertension	52	adult	female	AUT		no	IlluminaHiSeq	MoBio	25758642	52968068	4962566284	30	96	ERR688457		Paolo_Manghi;Marisa_Metzger		32.8
ERR688458	FengQ_2015	SID530215	SID530215	stool		no	control	T2D;fatty_liver;hypertension	65	adult	male	AUT		no	IlluminaHiSeq	MoBio	25758642	41995786	3928814334	30	96	ERR688458		Paolo_Manghi;Marisa_Metzger		31.22
ERR688459	FengQ_2015	SID530227	SID530227	stool		no	control	fatty_liver;hypertension	68	senior	female	AUT		no	IlluminaHiSeq	MoBio	25758642	56519937	5413530573	30	98	ERR688459		Paolo_Manghi;Marisa_Metzger		22.4
ERR688460	FengQ_2015	SID530251	SID530251	stool		no	control	hypertension	72	senior	male	AUT		no	IlluminaHiSeq	MoBio	25758642	39476921	3771008997	30	97	ERR688460		Paolo_Manghi;Marisa_Metzger		31.8
ERR688461	FengQ_2015	SID530258	SID530258	stool		no	control	healthy	65	adult	male	AUT		no	IlluminaHiSeq	MoBio	25758642	48219384	4525858474	30	96	ERR688461		Paolo_Manghi;Marisa_Metzger		22.03
ERR688462	FengQ_2015	SID530262	SID530262	stool		no	adenoma	adenoma;hypertension	64	adult	male	AUT		no	IlluminaHiSeq	MoBio	25758642	31825406	3021848526	30	97	ERR688462		Paolo_Manghi;Marisa_Metzger		29.3
ERR688463	FengQ_2015	SID530295	SID530295	stool		no	control	healthy	70	senior	female	AUT		no	IlluminaHiSeq	MoBio	25758642	58306781	5400290156	30	93	ERR688463		Paolo_Manghi;Marisa_Metzger		22.67
ERR688464	FengQ_2015	SID530297	SID530297	stool		no	adenoma	adenoma;hypertension	78	senior	female	AUT		no	IlluminaHiSeq	MoBio	25758642	57323996	5134136688	30	97	ERR688464		Paolo_Manghi;Marisa_Metzger		24
ERR688465	FengQ_2015	SID530315	SID530315	stool		no	control	fatty_liver;hypertension	75	senior	female	AUT		no	IlluminaHiSeq	MoBio	25758642	40973787	3858818427	30	96	ERR688465		Paolo_Manghi;Marisa_Metzger		31
ERR688466	FengQ_2015	SID530323	SID530323	stool		no	adenoma	adenoma;fatty_liver	71	senior	male	AUT		no	IlluminaHiSeq	MoBio	25758642	62864405	5962542508	30	97	ERR688466		Paolo_Manghi;Marisa_Metzger		24.8
ERR688467	FengQ_2015	SID530331	SID530331	stool		no	control	healthy	70	senior	male	AUT		no	IlluminaHiSeq	MoBio	25758642	46063675	4222207210	30	94	ERR688467		Paolo_Manghi;Marisa_Metzger		23.67
ERR688468	FengQ_2015	SID530348	SID530348	stool		no	adenoma	adenoma;fatty_liver	58	adult	male	AUT		no	IlluminaHiSeq	MoBio	25758642	55568518	5256237477	30	97	ERR688468		Paolo_Manghi;Marisa_Metzger		21.7
ERR688469	FengQ_2015	SID530364	SID530364	stool		no	control	hypertension	63	adult	male	AUT		no	IlluminaHiSeq	MoBio	25758642	44171205	4127521919	30	96	ERR688469		Paolo_Manghi;Marisa_Metzger		31.17
ERR688470	FengQ_2015	SID530368	SID530368	stool		no	control	hypertension	70	senior	female	AUT		no	IlluminaHiSeq	MoBio	25758642	41919267	3928554559	30	96	ERR688470		Paolo_Manghi;Marisa_Metzger		22.8
ERR688471	FengQ_2015	SID530373	SID530373	stool		no	CRC	CRC	47	adult	female	AUT		no	IlluminaHiSeq	MoBio	25758642	51749458	4799275613	30	96	ERR688471		Paolo_Manghi;Marisa_Metzger		25.78
ERR688472	FengQ_2015	SID530394	SID530394	stool		no	control	healthy	67	senior	female	AUT		no	IlluminaHiSeq	MoBio	25758642	66594047	6192238434	30	95	ERR688472		Paolo_Manghi;Marisa_Metzger		22.58
ERR688473	FengQ_2015	SID530398	SID530398	stool		no	adenoma	adenoma	80	senior	male	AUT		no	IlluminaHiSeq	MoBio	25758642	59148627	5505881633	30	93	ERR688473		Paolo_Manghi;Marisa_Metzger		26.47
ERR688474	FengQ_2015	SID530403	SID530403	stool		no	adenoma	adenoma;fatty_liver;hypertension	75	senior	female	AUT		no	IlluminaHiSeq	MoBio	25758642	59813159	5645619627	30	96	ERR688474		Paolo_Manghi;Marisa_Metzger		30.12
ERR688475	FengQ_2015	SID530444	SID530444	stool		no	control	healthy	62	adult	female	AUT		no	IlluminaHiSeq	MoBio	25758642	50926725	4531612102	30	96	ERR688475		Paolo_Manghi;Marisa_Metzger		22.1
ERR688476	FengQ_2015	SID530450	SID530450	stool		no	adenoma	adenoma	48	adult	male	AUT		no	IlluminaHiSeq	MoBio	25758642	53666840	5030679267	30	95	ERR688476		Paolo_Manghi;Marisa_Metzger		25.61
ERR688477	FengQ_2015	SID530451	SID530451	stool		no	control	fatty_liver;hypertension	68	senior	male	AUT		no	IlluminaHiSeq	MoBio	25758642	62721334	5823514323	30	95	ERR688477		Paolo_Manghi;Marisa_Metzger		29.8
ERR688478	FengQ_2015	SID530558	SID530558	stool		no	adenoma	adenoma;hypertension	56	adult	female	AUT		no	IlluminaHiSeq	MoBio	25758642	58018506	5492879281	30	97	ERR688478		Paolo_Manghi;Marisa_Metzger		22.8
ERR688479	FengQ_2015	SID530600	SID530600	stool		no	adenoma	adenoma;fatty_liver	70	senior	female	AUT		no	IlluminaHiSeq	MoBio	25758642	57496684	5337533441	30	95	ERR688479		Paolo_Manghi;Marisa_Metzger		25.2
ERR688480	FengQ_2015	SID530623	SID530623	stool		no	adenoma	adenoma;hypertension	62	adult	male	AUT		no	IlluminaHiSeq	MoBio	25758642	50867929	4673816036	30	93	ERR688480		Paolo_Manghi;Marisa_Metzger		24.3
ERR688481	FengQ_2015	SID530697	SID530697	stool		no	adenoma	T2D;adenoma;fatty_liver;hypertension	63	adult	female	AUT		no	IlluminaHiSeq	MoBio	25758642	63267306	5949189303	30	96	ERR688481		Paolo_Manghi;Marisa_Metzger		30.47
ERR688482	FengQ_2015	SID530705	SID530705	stool		no	adenoma	adenoma;fatty_liver;hypertension	77	senior	male	AUT		no	IlluminaHiSeq	MoBio	25758642	46816593	4389612480	30	95	ERR688482		Paolo_Manghi;Marisa_Metzger		37.56
ERR688483	FengQ_2015	SID530743	SID530743	stool		no	adenoma	adenoma	66	senior	female	AUT		no	IlluminaHiSeq	MoBio	25758642	51835041	4745635557	30	93	ERR688483		Paolo_Manghi;Marisa_Metzger		22.65
ERR688484	FengQ_2015	SID530756	SID530756	stool		no	adenoma	T2D;adenoma;fatty_liver	70	senior	female	AUT		no	IlluminaHiSeq	MoBio	25758642	43168423	4003779613	30	95	ERR688484		Paolo_Manghi;Marisa_Metzger		29.38
ERR688485	FengQ_2015	SID530840	SID530840	stool		no	adenoma	adenoma;hypertension	74	senior	female	AUT		no	IlluminaHiSeq	MoBio	25758642	61271589	5734844379	30	96	ERR688485		Paolo_Manghi;Marisa_Metzger		24.13
ERR688486	FengQ_2015	SID530867	SID530867	stool		no	adenoma	adenoma;fatty_liver;hypertension	58	adult	male	AUT		no	IlluminaHiSeq	MoBio	25758642	66550611	6057858806	30	93	ERR688486		Paolo_Manghi;Marisa_Metzger		27.02
ERR688487	FengQ_2015	SID530890	SID530890	stool		no	CRC	CRC	77	senior	male	AUT		no	IlluminaHiSeq	MoBio	25758642	59064928	5471439051	30	96	ERR688487		Paolo_Manghi;Marisa_Metzger		29.41
ERR688488	FengQ_2015	SID531128	SID531128	stool		no	CRC	CRC	52	adult	male	AUT		no	IlluminaHiSeq	MoBio	25758642	45879581	4238158668	30	97	ERR688488		Paolo_Manghi;Marisa_Metzger		25.73
ERR688489	FengQ_2015	SID531155	SID531155	stool		no	CRC	CRC;hypertension	72	senior	female	AUT		no	IlluminaHiSeq	MoBio	25758642	57291152	5330073760	30	96	ERR688489		Paolo_Manghi;Marisa_Metzger		24.22
ERR688490	FengQ_2015	SID531248	SID531248	stool		no	CRC	CRC;fatty_liver;hypertension	79	senior	male	AUT		no	IlluminaHiSeq	MoBio	25758642	61002212	5666299282	30	96	ERR688490		Paolo_Manghi;Marisa_Metzger		26.3
ERR688491	FengQ_2015	SID531274	SID531274	stool		no	CRC	CRC	77	senior	male	AUT		no	IlluminaHiSeq	MoBio	25758642	75456959	6932193747	30	96	ERR688491		Paolo_Manghi;Marisa_Metzger		19.16
ERR688492	FengQ_2015	SID531277	SID531277	stool		no	CRC	CRC;fatty_liver	64	adult	male	AUT		no	IlluminaHiSeq	MoBio	25758642	52933259	4878408862	30	96	ERR688492		Paolo_Manghi;Marisa_Metzger		29.07
ERR688493	FengQ_2015	SID531281	SID531281	stool		no	CRC	CRC;fatty_liver;hypertension	72	senior	female	AUT		no	IlluminaHiSeq	MoBio	25758642	58412555	5394534000	30	96	ERR688493		Paolo_Manghi;Marisa_Metzger		27.12
ERR688494	FengQ_2015	SID531333	SID531333	stool		no	CRC	CRC;fatty_liver;hypertension	69	senior	male	AUT		no	IlluminaHiSeq	MoBio	25758642	57733146	5401200091	30	96	ERR688494		Paolo_Manghi;Marisa_Metzger		29.94
ERR688495	FengQ_2015	SID531352	SID531352	stool		no	CRC	CRC;hypertension	66	senior	male	AUT		no	IlluminaHiSeq	MoBio	25758642	64602286	5997459345	30	96	ERR688495		Paolo_Manghi;Marisa_Metzger		22.6
ERR688496	FengQ_2015	SID531361	SID531361	stool		no	CRC	CRC;hypertension	72	senior	female	AUT		no	IlluminaHiSeq	MoBio	25758642	49860850	4658201002	30	96	ERR688496		Paolo_Manghi;Marisa_Metzger		23.83
ERR688497	FengQ_2015	SID531382	SID531382	stool		no	CRC	CRC;hypertension	65	adult	male	AUT		no	IlluminaHiSeq	MoBio	25758642	47198497	4370669263	30	95	ERR688497		Paolo_Manghi;Marisa_Metzger		29.74
ERR688498	FengQ_2015	SID531403	SID531403	stool		no	adenoma	adenoma;fatty_liver;hypertension	59	adult	female	AUT		no	IlluminaHiSeq	MoBio	25758642	64766000	5990057005	30	95	ERR688498		Paolo_Manghi;Marisa_Metzger		29.2
ERR688499	FengQ_2015	SID531414	SID531414	stool		no	control	healthy	46	adult	male	AUT		no	IlluminaHiSeq	MoBio	25758642	54863689	5160814151	30	96	ERR688499		Paolo_Manghi;Marisa_Metzger		23.15
ERR688500	FengQ_2015	SID531416	SID531416	stool		no	CRC	CRC;T2D;fatty_liver;hypertension	63	adult	male	AUT		no	IlluminaHiSeq	MoBio	25758642	54134207	5059776250	30	96	ERR688500		Paolo_Manghi;Marisa_Metzger		33.56
ERR688501	FengQ_2015	SID531424	SID531424	stool		no	control	T2D;fatty_liver	46	adult	male	AUT		no	IlluminaHiSeq	MoBio	25758642	47297425	4409439027	30	95	ERR688501		Paolo_Manghi;Marisa_Metzger		28.74
ERR688502	FengQ_2015	SID531469	SID531469	stool		no	CRC	CRC	45	adult	female	AUT		no	IlluminaHiSeq	MoBio	25758642	50337835	4709508874	30	96	ERR688502		Paolo_Manghi;Marisa_Metzger		22.15
ERR688503	FengQ_2015	SID531766	SID531766	stool		no	CRC	CRC;T2D;fatty_liver;hypertension	72	senior	male	AUT		no	IlluminaHiSeq	MoBio	25758642	67005809	6222651115	30	96	ERR688503		Paolo_Manghi;Marisa_Metzger		24.34
ERR688504	FengQ_2015	SID531775	SID531775	stool		no	CRC	CRC;hypertension	77	senior	female	AUT		no	IlluminaHiSeq	MoBio	25758642	43379176	4032625247	30	96	ERR688504		Paolo_Manghi;Marisa_Metzger		23.5
ERR688505	FengQ_2015	SID31004	SID31004	stool		no	CRC	CRC;fatty_liver;hypertension	64	adult	male	AUT		no	IlluminaHiSeq	MoBio	25758642	40898340	3649611221	30	93	ERR688505		Paolo_Manghi;Marisa_Metzger		29.35
ERR688506	FengQ_2015	SID31009	SID31009	stool		no	control	fatty_liver;hypertension	68	senior	male	AUT		no	IlluminaHiSeq	MoBio	25758642	66107961	6196998053	30	96	ERR688506		Paolo_Manghi;Marisa_Metzger		32
ERR688507	FengQ_2015	SID31021	SID31021	stool		no	control	healthy	60	adult	female	AUT		no	IlluminaHiSeq	MoBio	25758642	60789126	5708593447	30	96	ERR688507		Paolo_Manghi;Marisa_Metzger		22.1
ERR688508	FengQ_2015	SID31030	SID31030	stool		no	adenoma	adenoma;fatty_liver;hypertension	70	senior	male	AUT		no	IlluminaHiSeq	MoBio	25758642	50300253	4741158330	30	96	ERR688508		Paolo_Manghi;Marisa_Metzger		34.11
ERR688509	FengQ_2015	SID31071	SID31071	stool		no	control	fatty_liver	68	senior	male	AUT		no	IlluminaHiSeq	MoBio	25758642	51945426	4913627034	30	97	ERR688509		Paolo_Manghi;Marisa_Metzger		23.45
ERR688510	FengQ_2015	SID31112	SID31112	stool		no	control	fatty_liver	66	senior	male	AUT		no	IlluminaHiSeq	MoBio	25758642	50836391	4803585209	30	97	ERR688510		Paolo_Manghi;Marisa_Metzger		30.3
ERR688511	FengQ_2015	SID31129	SID31129	stool		no	control	T2D;fatty_liver;hypertension	73	senior	male	AUT		no	IlluminaHiSeq	MoBio	25758642	40493976	3858680926	30	97	ERR688511		Paolo_Manghi;Marisa_Metzger		29.7
ERR688512	FengQ_2015	SID31137	SID31137	stool		no	adenoma	adenoma;fatty_liver	67	senior	male	AUT		no	IlluminaHiSeq	MoBio	25758642	65162346	6219475696	30	97	ERR688512		Paolo_Manghi;Marisa_Metzger		27.14
ERR688513	FengQ_2015	SID31159	SID31159	stool		no	CRC	CRC	73	senior	male	AUT		no	IlluminaHiSeq	MoBio	25758642	53697448	4950228947	30	95	ERR688513		Paolo_Manghi;Marisa_Metzger		17.99
ERR688514	FengQ_2015	SID31160	SID31160	stool		no	control	hypertension	67	senior	female	AUT		no	IlluminaHiSeq	MoBio	25758642	48941530	4454783107	30	93	ERR688514		Paolo_Manghi;Marisa_Metzger		30
ERR688515	FengQ_2015	SID31188	SID31188	stool		no	CRC	CRC;fatty_liver;hypertension	65	adult	male	AUT		no	IlluminaHiSeq	MoBio	25758642	52506627	4856209896	30	96	ERR688515		Paolo_Manghi;Marisa_Metzger		28.03
ERR688516	FengQ_2015	SID31219	SID31219	stool		no	control	fatty_liver;hypertension	74	senior	female	AUT		no	IlluminaHiSeq	MoBio	25758642	43000292	4040075229	30	96	ERR688516		Paolo_Manghi;Marisa_Metzger		28.3
ERR688517	FengQ_2015	SID31223	SID31223	stool		no	CRC	CRC	65	adult	female	AUT		no	IlluminaHiSeq	MoBio	25758642	52018377	4835999683	30	96	ERR688517		Paolo_Manghi;Marisa_Metzger		23.31
ERR688519	FengQ_2015	SID31233	SID31233	stool		no	adenoma	adenoma;fatty_liver	62	adult	male	AUT		no	IlluminaHiSeq	MoBio	25758642	61523886	5795884330	30	95	ERR688519		Paolo_Manghi;Marisa_Metzger		26.88
ERR688520	FengQ_2015	SID31236	SID31236	stool		no	control	fatty_liver;hypertension	65	adult	male	AUT		no	IlluminaHiSeq	MoBio	25758642	46486458	4355968999	30	95	ERR688520		Paolo_Manghi;Marisa_Metzger		29.06
ERR688521	FengQ_2015	SID31237	SID31237	stool		no	CRC	CRC;fatty_liver;hypertension	67	senior	male	AUT		no	IlluminaHiSeq	MoBio	25758642	54003642	5025871310	30	96	ERR688521		Paolo_Manghi;Marisa_Metzger		29.4
ERR688522	FengQ_2015	SID31256	SID31256	stool		no	adenoma	adenoma	69	senior	female	AUT		no	IlluminaHiSeq	MoBio	25758642	55262755	5172204275	30	97	ERR688522		Paolo_Manghi;Marisa_Metzger		24.13
ERR688523	FengQ_2015	SID31267	SID31267	stool		no	control	healthy	67	senior	male	AUT		no	IlluminaHiSeq	MoBio	25758642	51827763	4807739197	30	93	ERR688523		Paolo_Manghi;Marisa_Metzger		22.79
ERR688524	FengQ_2015	SID31275	SID31275	stool		no	adenoma	adenoma;fatty_liver	62	adult	male	AUT		no	IlluminaHiSeq	MoBio	25758642	44252530	4098347857	30	93	ERR688524		Paolo_Manghi;Marisa_Metzger		30.1
ERR688525	FengQ_2015	SID31276	SID31276	stool		no	CRC	CRC;fatty_liver;hypertension	82	senior	male	AUT		no	IlluminaHiSeq	MoBio	25758642	47454029	4449164619	30	96	ERR688525		Paolo_Manghi;Marisa_Metzger		30.47
ERR688526	FengQ_2015	SID31282	SID31282	stool		no	adenoma	adenoma;fatty_liver	63	adult	male	AUT		no	IlluminaHiSeq	MoBio	25758642	57640884	5474042812	30	97	ERR688526		Paolo_Manghi;Marisa_Metzger		34.08
ERR688527	FengQ_2015	SID31285	SID31285	stool		no	CRC	CRC;T2D;fatty_liver;hypertension	84	senior	male	AUT		no	IlluminaHiSeq	MoBio	25758642	61029846	5538869118	30	95	ERR688527		Paolo_Manghi;Marisa_Metzger		27.28
ERR688528	FengQ_2015	SID31300	SID31300	stool		no	control	hypertension	68	senior	female	AUT		no	IlluminaHiSeq	MoBio	25758642	58446067	5454210916	30	96	ERR688528		Paolo_Manghi;Marisa_Metzger		21.7
ERR688529	FengQ_2015	SID31328	SID31328	stool		no	control	T2D;fatty_liver;hypertension	63	adult	male	AUT		no	IlluminaHiSeq	MoBio	25758642	59048476	5476469636	30	95	ERR688529		Paolo_Manghi;Marisa_Metzger		30.9
ERR688530	FengQ_2015	SID31333	SID31333	stool		no	control	healthy	68	senior	male	AUT		no	IlluminaHiSeq	MoBio	25758642	56964025	5355969959	30	96	ERR688530		Paolo_Manghi;Marisa_Metzger		22.2
ERR688531	FengQ_2015	SID31337	SID31337	stool		no	adenoma	adenoma;fatty_liver;hypertension	62	adult	male	AUT		no	IlluminaHiSeq	MoBio	25758642	41098418	3838469794	30	95	ERR688531		Paolo_Manghi;Marisa_Metzger		35.43
ERR688532	FengQ_2015	SID31343	SID31343	stool		no	control	T2D;fatty_liver;hypertension	72	senior	male	AUT		no	IlluminaHiSeq	MoBio	25758642	46395518	4318051431	30	95	ERR688532		Paolo_Manghi;Marisa_Metzger		29.03
ERR688533	FengQ_2015	SID31360	SID31360	stool		no	control	hypertension	71	senior	male	AUT		no	IlluminaHiSeq	MoBio	25758642	53813476	5060468600	30	95	ERR688533		Paolo_Manghi;Marisa_Metzger		29.04
ERR688534	FengQ_2015	SID31367	SID31367	stool		no	CRC	CRC;hypertension	86	senior	female	AUT		no	IlluminaHiSeq	MoBio	25758642	63823566	5884167688	30	95	ERR688534		Paolo_Manghi;Marisa_Metzger		20.5
ERR688535	FengQ_2015	SID31379	SID31379	stool		no	control	T2D;fatty_liver;hypertension	63	adult	male	AUT		no	IlluminaHiSeq	MoBio	25758642	63068831	5959001442	30	97	ERR688535		Paolo_Manghi;Marisa_Metzger		30.4
ERR688536	FengQ_2015	SID31398	SID31398	stool		no	adenoma	adenoma;fatty_liver;hypertension	68	senior	female	AUT		no	IlluminaHiSeq	MoBio	25758642	60606299	5583776387	30	94	ERR688536		Paolo_Manghi;Marisa_Metzger		34.01
ERR688537	FengQ_2015	SID31416	SID31416	stool		no	control	T2D;hypertension	72	senior	male	AUT		no	IlluminaHiSeq	MoBio	25758642	59474229	5698703690	30	98	ERR688537		Paolo_Manghi;Marisa_Metzger		31.8
ERR688538	FengQ_2015	SID31424	SID31424	stool		no	adenoma	T2D;adenoma	68	senior	female	AUT		no	IlluminaHiSeq	MoBio	25758642	68541730	6286423012	30	96	ERR688538		Paolo_Manghi;Marisa_Metzger		24.84
ERR688539	FengQ_2015	SID31428	SID31428	stool		no	control	hypertension	69	senior	female	AUT		no	IlluminaHiSeq	MoBio	25758642	60147043	5544794381	30	95	ERR688539		Paolo_Manghi;Marisa_Metzger		30
ERR688540	FengQ_2015	SID31431	SID31431	stool		no	adenoma	T2D;adenoma;hypertension	71	senior	male	AUT		no	IlluminaHiSeq	MoBio	25758642	40082155	3746702709	30	95	ERR688540		Paolo_Manghi;Marisa_Metzger		27.04
ERR688541	FengQ_2015	SID31446	SID31446	stool		no	CRC	CRC;hypertension	84	senior	female	AUT		no	IlluminaHiSeq	MoBio	25758642	64347460	5954870508	30	96	ERR688541		Paolo_Manghi;Marisa_Metzger		31.22
ERR688542	FengQ_2015	SID31449	SID31449	stool		no	adenoma	adenoma;fatty_liver;hypertension	63	adult	male	AUT		no	IlluminaHiSeq	MoBio	25758642	67192036	6291630276	30	93	ERR688542		Paolo_Manghi;Marisa_Metzger		30.77
ERR688543	FengQ_2015	SID31450	SID31450	stool		no	control	fatty_liver;hypertension	67	senior	male	AUT		no	IlluminaHiSeq	MoBio	25758642	39821891	3643571766	30	95	ERR688543		Paolo_Manghi;Marisa_Metzger		23.14
ERR688544	FengQ_2015	SID31452	SID31452	stool		no	control	healthy	66	senior	female	AUT		no	IlluminaHiSeq	MoBio	25758642	52825648	4803936579	30	94	ERR688544		Paolo_Manghi;Marisa_Metzger		21.7
ERR688545	FengQ_2015	SID31455	SID31455	stool		no	adenoma	adenoma;hypertension	72	senior	female	AUT		no	IlluminaHiSeq	MoBio	25758642	49157263	4634583640	30	97	ERR688545		Paolo_Manghi;Marisa_Metzger		27.43
ERR688546	FengQ_2015	SID31477	SID31477	stool		no	adenoma	adenoma;hypertension	78	senior	female	AUT		no	IlluminaHiSeq	MoBio	25758642	59248343	5473925173	30	91	ERR688546		Paolo_Manghi;Marisa_Metzger		31.24
ERR688547	FengQ_2015	SID31489	SID31489	stool		no	CRC	CRC;hypertension	60	adult	male	AUT		no	IlluminaHiSeq	MoBio	25758642	47274245	4386831217	30	96	ERR688547		Paolo_Manghi;Marisa_Metzger		26.64
ERR688548	FengQ_2015	SID31493	SID31493	stool		no	CRC	CRC;fatty_liver;hypertension	68	senior	male	AUT		no	IlluminaHiSeq	MoBio	25758642	59975883	5529867451	30	93	ERR688548		Paolo_Manghi;Marisa_Metzger		32.25
ERR688549	FengQ_2015	SID31501	SID31501	stool		no	adenoma	adenoma;fatty_liver;hypertension	69	senior	female	AUT		no	IlluminaHiSeq	MoBio	25758642	79824442	7509949145	30	98	ERR688549		Paolo_Manghi;Marisa_Metzger		24.4
ERR688550	FengQ_2015	SID31512	SID31512	stool		no	control	fatty_liver	64	adult	male	AUT		no	IlluminaHiSeq	MoBio	25758642	48451471	4485244293	30	93	ERR688550		Paolo_Manghi;Marisa_Metzger		29.3
ERR688551	FengQ_2015	SID31519	SID31519	stool		no	control	healthy	65	adult	male	AUT		no	IlluminaHiSeq	MoBio	25758642	47430300	4423967038	30	96	ERR688551		Paolo_Manghi;Marisa_Metzger		28.9
ERR688552	FengQ_2015	SID31537	SID31537	stool		no	control	hypertension	70	senior	female	AUT		no	IlluminaHiSeq	MoBio	25758642	50448942	4469690812	30	91	ERR688552		Paolo_Manghi;Marisa_Metzger		31
ERR688553	FengQ_2015	SID31549	SID31549	stool		no	CRC	CRC;fatty_liver;hypertension	84	senior	female	AUT		no	IlluminaHiSeq	MoBio	25758642	56747117	5301119382	30	96	ERR688553		Paolo_Manghi;Marisa_Metzger		27.77
ERR688554	FengQ_2015	SID31557	SID31557	stool		no	control	fatty_liver	74	senior	female	AUT		no	IlluminaHiSeq	MoBio	25758642	55509914	5103889033	30	91	ERR688554		Paolo_Manghi;Marisa_Metzger		28.5
ERR688555	FengQ_2015	SID31582	SID31582	stool		no	adenoma	adenoma;fatty_liver;hypertension	77	senior	male	AUT		no	IlluminaHiSeq	MoBio	25758642	51350992	4757719786	30	93	ERR688555		Paolo_Manghi;Marisa_Metzger		25.7
ERR688557	FengQ_2015	SID31637	SID31637	stool		no	control	fatty_liver	66	senior	male	AUT		no	IlluminaHiSeq	MoBio	25758642	44156304	4133028671	30	96	ERR688557		Paolo_Manghi;Marisa_Metzger		29.98
ERR688558	FengQ_2015	SID31685	SID31685	stool		no	CRC	CRC;fatty_liver;hypertension	74	senior	male	AUT		no	IlluminaHiSeq	MoBio	25758642	49715050	4561413328	30	95	ERR688558		Paolo_Manghi;Marisa_Metzger		26.37
ERR688559	FengQ_2015	SID31700	SID31700	stool		no	control	T2D;fatty_liver;hypertension	72	senior	female	AUT		no	IlluminaHiSeq	MoBio	25758642	66611844	6302536870	30	96	ERR688559		Paolo_Manghi;Marisa_Metzger		28.7
ERR688560	FengQ_2015	SID31705	SID31705	stool		no	adenoma	adenoma	84	senior	female	AUT		no	IlluminaHiSeq	MoBio	25758642	59808183	5374434608	30	95	ERR688560		Paolo_Manghi;Marisa_Metzger		24.7
ERR688561	FengQ_2015	SID31711	SID31711	stool		no	control	fatty_liver;hypertension	66	senior	male	AUT		no	IlluminaHiSeq	MoBio	25758642	52930416	4975191066	30	96	ERR688561		Paolo_Manghi;Marisa_Metzger		30.02
ERR688562	FengQ_2015	SID31714	SID31714	stool		no	control	T2D;fatty_liver;hypertension	69	senior	female	AUT		no	IlluminaHiSeq	MoBio	25758642	59229738	5596599451	30	97	ERR688562		Paolo_Manghi;Marisa_Metzger		28.3
ERR688563	FengQ_2015	SID31723	SID31723	stool		no	control	healthy	69	senior	female	AUT		no	IlluminaHiSeq	MoBio	25758642	50461698	4789697432	30	96	ERR688563		Paolo_Manghi;Marisa_Metzger		22.4
ERR688564	FengQ_2015	SID31749	SID31749	stool		no	control	fatty_liver;hypertension	70	senior	male	AUT		no	IlluminaHiSeq	MoBio	25758642	60841104	5672618246	30	96	ERR688564		Paolo_Manghi;Marisa_Metzger		31.25
ERR688565	FengQ_2015	SID31750	SID31750	stool		no	control	fatty_liver	66	senior	male	AUT		no	IlluminaHiSeq	MoBio	25758642	55640079	5136546089	30	93	ERR688565		Paolo_Manghi;Marisa_Metzger		34.04
ERR688566	FengQ_2015	SID31766	SID31766	stool		no	control	fatty_liver	73	senior	female	AUT		no	IlluminaHiSeq	MoBio	25758642	39421207	3749643349	30	97	ERR688566		Paolo_Manghi;Marisa_Metzger		32
ERR688567	FengQ_2015	SID31884	SID31884	stool		no	CRC	CRC;hypertension	54	adult	male	AUT		no	IlluminaHiSeq	MoBio	25758642	47309414	4340003232	30	96	ERR688567		Paolo_Manghi;Marisa_Metzger		27.34
ERR688568	FengQ_2015	SID31865	SID31865	stool		no	CRC	CRC	55	adult	female	AUT		no	IlluminaHiSeq	MoBio	25758642	39673737	3645684389	30	91	ERR688568		Paolo_Manghi;Marisa_Metzger		23.34
ERR688569	FengQ_2015	SID31866	SID31866	stool		no	CRC	CRC;fatty_liver	73	senior	female	AUT		no	IlluminaHiSeq	MoBio	25758642	63811898	5707545180	30	93	ERR688569		Paolo_Manghi;Marisa_Metzger		29.75
ERR688570	FengQ_2015	SID31868	SID31868	stool		no	CRC	CRC	64	adult	female	AUT		no	IlluminaHiSeq	MoBio	25758642	45203362	4175944271	30	96	ERR688570		Paolo_Manghi;Marisa_Metzger		24.09
ERR688571	FengQ_2015	SID31870	SID31870	stool		no	CRC	CRC;fatty_liver;hypertension	63	adult	male	AUT		no	IlluminaHiSeq	MoBio	25758642	59584985	5554843364	30	96	ERR688571		Paolo_Manghi;Marisa_Metzger		25.88
ERR688572	FengQ_2015	SID31871	SID31871	stool		no	CRC	CRC;hypertension	72	senior	male	AUT		no	IlluminaHiSeq	MoBio	25758642	65866129	6088271346	30	96	ERR688572		Paolo_Manghi;Marisa_Metzger		28.41
ERR688573	FengQ_2015	SID31872	SID31872	stool		no	CRC	CRC;T2D;fatty_liver;hypertension	46	adult	male	AUT		no	IlluminaHiSeq	MoBio	25758642	56338680	5196434410	30	96	ERR688573		Paolo_Manghi;Marisa_Metzger		30.86
ERR688574	FengQ_2015	SID31873	SID31873	stool		no	CRC	CRC;fatty_liver;hypertension	73	senior	male	AUT		no	IlluminaHiSeq	MoBio	25758642	56842256	5217458595	30	96	ERR688574		Paolo_Manghi;Marisa_Metzger		24.82
ERR688575	FengQ_2015	SID31874	SID31874	stool		no	CRC	CRC;T2D;hypertension	74	senior	female	AUT		no	IlluminaHiSeq	MoBio	25758642	61606892	5697872810	30	96	ERR688575		Paolo_Manghi;Marisa_Metzger		29.17
ERR688576	FengQ_2015	SID31875	SID31875	stool		no	CRC	CRC	58	adult	male	AUT		no	IlluminaHiSeq	MoBio	25758642	60981117	5628840356	30	96	ERR688576		Paolo_Manghi;Marisa_Metzger		27.76
ERR688577	FengQ_2015	SID31876	SID31876	stool		no	CRC	CRC;hypertension	56	adult	female	AUT		no	IlluminaHiSeq	MoBio	25758642	58553738	5406847458	30	96	ERR688577		Paolo_Manghi;Marisa_Metzger		20.07
ERR688578	FengQ_2015	SID31877	SID31877	stool		no	CRC	CRC;hypertension	72	senior	female	AUT		no	IlluminaHiSeq	MoBio	25758642	55213354	5089989422	30	96	ERR688578		Paolo_Manghi;Marisa_Metzger		26.67
ERR688579	FengQ_2015	SID31878	SID31878	stool		no	CRC	CRC	52	adult	female	AUT		no	IlluminaHiSeq	MoBio	25758642	52369180	4631097845	30	95	ERR688579		Paolo_Manghi;Marisa_Metzger		27.14
ERR688580	FengQ_2015	SID31879	SID31879	stool		no	CRC	CRC;fatty_liver	71	senior	male	AUT		no	IlluminaHiSeq	MoBio	25758642	55929728	5127516824	30	95	ERR688580		Paolo_Manghi;Marisa_Metzger		29.74
ERR688581	FengQ_2015	SID31880	SID31880	stool		no	CRC	CRC;T2D;hypertension	74	senior	male	AUT		no	IlluminaHiSeq	MoBio	25758642	62077892	5838495526	30	96	ERR688581		Paolo_Manghi;Marisa_Metzger		24.34
ERR688582	FengQ_2015	SID31881	SID31881	stool		no	CRC	CRC	60	adult	female	AUT		no	IlluminaHiSeq	MoBio	25758642	67756814	6235486686	30	96	ERR688582		Paolo_Manghi;Marisa_Metzger		30.08
ERR688583	FengQ_2015	SID31883	SID31883	stool		no	CRC	CRC	43	adult	male	AUT		no	IlluminaHiSeq	MoBio	25758642	73468631	6833951794	30	96	ERR688583		Paolo_Manghi;Marisa_Metzger		22.68
ERR688584	FengQ_2015	SID530018	SID530018	stool		no	adenoma	adenoma;fatty_liver	56	adult	male	AUT		no	IlluminaHiSeq	MoBio	25758642	50499377	4762774319	30	95	ERR688584		Paolo_Manghi;Marisa_Metzger		29.41
ERR688585	FengQ_2015	SID530026	SID530026	stool		no	adenoma	adenoma;fatty_liver	83	senior	female	AUT		no	IlluminaHiSeq	MoBio	25758642	48100771	4511463266	30	96	ERR688585		Paolo_Manghi;Marisa_Metzger		21.94
ERR688586	FengQ_2015	SID530028	SID530028	stool		no	adenoma	adenoma;fatty_liver	67	senior	male	AUT		no	IlluminaHiSeq	MoBio	25758642	51495960	4913171527	30	97	ERR688586		Paolo_Manghi;Marisa_Metzger		33.23
ERR688587	FengQ_2015	SID530002	SID530002	stool		no	adenoma	adenoma;fatty_liver;hypertension	60	adult	female	AUT		no	IlluminaHiSeq	MoBio	25758642	58500085	5519624064	30	96	ERR688587		Paolo_Manghi;Marisa_Metzger		30
ERR688588	FengQ_2015	SID530039	SID530039	stool		no	adenoma	T2D;adenoma;hypertension	67	senior	male	AUT		no	IlluminaHiSeq	MoBio	25758642	43706849	4164302761	30	96	ERR688588		Paolo_Manghi;Marisa_Metzger		28.34
ERR688589	FengQ_2015	SID530041	SID530041	stool		no	adenoma	adenoma;fatty_liver;hypertension	69	senior	male	AUT		no	IlluminaHiSeq	MoBio	25758642	62095839	5874874485	30	97	ERR688589		Paolo_Manghi;Marisa_Metzger		21.46
ERR688590	FengQ_2015	SID530050	SID530050	stool		no	control	hypertension	71	senior	female	AUT		no	IlluminaHiSeq	MoBio	25758642	41099011	3882990247	30	96	ERR688590		Paolo_Manghi;Marisa_Metzger		29
ERR688591	FengQ_2015	SID530052	SID530052	stool		no	control	fatty_liver	64	adult	male	AUT		no	IlluminaHiSeq	MoBio	25758642	43128279	4075309012	30	96	ERR688591		Paolo_Manghi;Marisa_Metzger		29.38
ERR688592	FengQ_2015	SID530054	SID530054	stool		no	adenoma	adenoma	64	adult	female	AUT		no	IlluminaHiSeq	MoBio	25758642	64129209	5922966823	30	93	ERR688592		Paolo_Manghi;Marisa_Metzger		20.52
ERR688593	FengQ_2015	SID530055	SID530055	stool		no	control	fatty_liver;hypertension	64	adult	male	AUT		no	IlluminaHiSeq	MoBio	25758642	44682386	4212719129	30	97	ERR688593		Paolo_Manghi;Marisa_Metzger		22.78
ERR688594	FengQ_2015	SID530074	SID530074	stool		no	control	healthy	68	senior	female	AUT		no	IlluminaHiSeq	MoBio	25758642	44680548	4114576752	30	95	ERR688594		Paolo_Manghi;Marisa_Metzger		22.1
ERR688595	FengQ_2015	SID530075	SID530075	stool		no	control	fatty_liver;hypertension	63	adult	male	AUT		no	IlluminaHiSeq	MoBio	25758642	45920361	4276565640	30	96	ERR688595		Paolo_Manghi;Marisa_Metzger		34.14
ERR688596	FengQ_2015	SID530119	SID530119	stool		no	control	T2D;fatty_liver;hypertension	70	senior	male	AUT		no	IlluminaHiSeq	MoBio	25758642	57416977	5327616448	30	95	ERR688596		Paolo_Manghi;Marisa_Metzger		31.6
ERR688597	FengQ_2015	SID530142	SID530142	stool		no	adenoma	adenoma	61	adult	female	AUT		no	IlluminaHiSeq	MoBio	25758642	61547894	5549939733	30	96	ERR688597		Paolo_Manghi;Marisa_Metzger		22.8
ERR688598	FengQ_2015	SID530154	SID530154	stool		no	control	fatty_liver;hypertension	74	senior	female	AUT		no	IlluminaHiSeq	MoBio	25758642	57791617	5417863978	30	97	ERR688598		Paolo_Manghi;Marisa_Metzger		28.5
ERR688599	FengQ_2015	SID530163	SID530163	stool		no	control	T2D;fatty_liver	63	adult	male	AUT		no	IlluminaHiSeq	MoBio	25758642	54206038	5093094520	30	96	ERR688599		Paolo_Manghi;Marisa_Metzger		30.4
ERR688600	FengQ_2015	SID530167	SID530167	stool		no	control	hypertension	72	senior	female	AUT		no	IlluminaHiSeq	MoBio	25758642	49179178	4194580026	30	91	ERR688600		Paolo_Manghi;Marisa_Metzger		30
ERR688601	FengQ_2015	SID530168	SID530168	stool		no	adenoma	adenoma;fatty_liver	62	adult	female	AUT		no	IlluminaHiSeq	MoBio	25758642	55160872	5206281176	30	96	ERR688601		Paolo_Manghi;Marisa_Metzger		32.8
ERR688602	FengQ_2015	SID530172	SID530172	stool		no	adenoma	adenoma	63	adult	male	AUT		no	IlluminaHiSeq	MoBio	25758642	50033769	4803898057	30	98	ERR688602		Paolo_Manghi;Marisa_Metzger		27.4
ERR688603	FengQ_2015	SID530177	SID530177	stool		no	control	healthy	71	senior	female	AUT		no	IlluminaHiSeq	MoBio	25758642	50250060	4755568751	30	96	ERR688603		Paolo_Manghi;Marisa_Metzger		29
ERR688604	FengQ_2015	SID530185	SID530185	stool		no	adenoma	adenoma;fatty_liver;hypertension	52	adult	female	AUT		no	IlluminaHiSeq	MoBio	25758642	52968068	4962566284	30	96	ERR688604		Paolo_Manghi;Marisa_Metzger		32.8
ERR688605	FengQ_2015	SID530215	SID530215	stool		no	control	T2D;fatty_liver;hypertension	65	adult	male	AUT		no	IlluminaHiSeq	MoBio	25758642	41995786	3928814334	30	96	ERR688605		Paolo_Manghi;Marisa_Metzger		31.22
ERR688606	FengQ_2015	SID530227	SID530227	stool		no	control	fatty_liver;hypertension	68	senior	female	AUT		no	IlluminaHiSeq	MoBio	25758642	56519937	5413530573	30	98	ERR688606		Paolo_Manghi;Marisa_Metzger		22.4
ERR688607	FengQ_2015	SID530251	SID530251	stool		no	control	hypertension	72	senior	male	AUT		no	IlluminaHiSeq	MoBio	25758642	39476921	3771008997	30	97	ERR688607		Paolo_Manghi;Marisa_Metzger		31.8
ERR688608	FengQ_2015	SID530258	SID530258	stool		no	control	healthy	65	adult	male	AUT		no	IlluminaHiSeq	MoBio	25758642	48219384	4525858474	30	96	ERR688608		Paolo_Manghi;Marisa_Metzger		22.03
ERR688609	FengQ_2015	SID530262	SID530262	stool		no	adenoma	adenoma;hypertension	64	adult	male	AUT		no	IlluminaHiSeq	MoBio	25758642	31825406	3021848526	30	97	ERR688609		Paolo_Manghi;Marisa_Metzger		29.3
ERR688610	FengQ_2015	SID530295	SID530295	stool		no	control	healthy	70	senior	female	AUT		no	IlluminaHiSeq	MoBio	25758642	58306781	5400290156	30	93	ERR688610		Paolo_Manghi;Marisa_Metzger		22.67
ERR688611	FengQ_2015	SID530297	SID530297	stool		no	adenoma	adenoma;hypertension	78	senior	female	AUT		no	IlluminaHiSeq	MoBio	25758642	57323996	5134136688	30	97	ERR688611		Paolo_Manghi;Marisa_Metzger		24
ERR688612	FengQ_2015	SID530315	SID530315	stool		no	control	fatty_liver;hypertension	75	senior	female	AUT		no	IlluminaHiSeq	MoBio	25758642	40973787	3858818427	30	96	ERR688612		Paolo_Manghi;Marisa_Metzger		31
ERR688613	FengQ_2015	SID530323	SID530323	stool		no	adenoma	adenoma;fatty_liver	71	senior	male	AUT		no	IlluminaHiSeq	MoBio	25758642	62864405	5962542508	30	97	ERR688613		Paolo_Manghi;Marisa_Metzger		24.8
ERR688614	FengQ_2015	SID530331	SID530331	stool		no	control	healthy	70	senior	male	AUT		no	IlluminaHiSeq	MoBio	25758642	46063675	4222207210	30	94	ERR688614		Paolo_Manghi;Marisa_Metzger		23.67
ERR688615	FengQ_2015	SID530348	SID530348	stool		no	adenoma	adenoma;fatty_liver	58	adult	male	AUT		no	IlluminaHiSeq	MoBio	25758642	55568518	5256237477	30	97	ERR688615		Paolo_Manghi;Marisa_Metzger		21.7
ERR688616	FengQ_2015	SID530364	SID530364	stool		no	control	hypertension	63	adult	male	AUT		no	IlluminaHiSeq	MoBio	25758642	44171205	4127521919	30	96	ERR688616		Paolo_Manghi;Marisa_Metzger		31.17
ERR688617	FengQ_2015	SID530368	SID530368	stool		no	control	hypertension	70	senior	female	AUT		no	IlluminaHiSeq	MoBio	25758642	41919267	3928554559	30	96	ERR688617		Paolo_Manghi;Marisa_Metzger		22.8
ERR688618	FengQ_2015	SID530373	SID530373	stool		no	CRC	CRC	47	adult	female	AUT		no	IlluminaHiSeq	MoBio	25758642	51749458	4799275613	30	96	ERR688618		Paolo_Manghi;Marisa_Metzger		25.78
ERR688619	FengQ_2015	SID530394	SID530394	stool		no	control	healthy	67	senior	female	AUT		no	IlluminaHiSeq	MoBio	25758642	66594047	6192238434	30	95	ERR688619		Paolo_Manghi;Marisa_Metzger		22.58
ERR688620	FengQ_2015	SID530398	SID530398	stool		no	adenoma	adenoma	80	senior	male	AUT		no	IlluminaHiSeq	MoBio	25758642	59148627	5505881633	30	93	ERR688620		Paolo_Manghi;Marisa_Metzger		26.47
ERR688621	FengQ_2015	SID530403	SID530403	stool		no	adenoma	adenoma;fatty_liver;hypertension	75	senior	female	AUT		no	IlluminaHiSeq	MoBio	25758642	59813159	5645619627	30	96	ERR688621		Paolo_Manghi;Marisa_Metzger		30.12
ERR688622	FengQ_2015	SID530444	SID530444	stool		no	control	healthy	62	adult	female	AUT		no	IlluminaHiSeq	MoBio	25758642	50926725	4531612102	30	96	ERR688622		Paolo_Manghi;Marisa_Metzger		22.1
ERR688623	FengQ_2015	SID530450	SID530450	stool		no	adenoma	adenoma	48	adult	male	AUT		no	IlluminaHiSeq	MoBio	25758642	53666840	5030679267	30	95	ERR688623		Paolo_Manghi;Marisa_Metzger		25.61
ERR688624	FengQ_2015	SID530451	SID530451	stool		no	control	fatty_liver;hypertension	68	senior	male	AUT		no	IlluminaHiSeq	MoBio	25758642	62721334	5823514323	30	95	ERR688624		Paolo_Manghi;Marisa_Metzger		29.8
ERR688625	FengQ_2015	SID530558	SID530558	stool		no	adenoma	adenoma;hypertension	56	adult	female	AUT		no	IlluminaHiSeq	MoBio	25758642	58018506	5492879281	30	97	ERR688625		Paolo_Manghi;Marisa_Metzger		22.8
ERR688626	FengQ_2015	SID530600	SID530600	stool		no	adenoma	adenoma;fatty_liver	70	senior	female	AUT		no	IlluminaHiSeq	MoBio	25758642	57496684	5337533441	30	95	ERR688626		Paolo_Manghi;Marisa_Metzger		25.2
ERR688627	FengQ_2015	SID530623	SID530623	stool		no	adenoma	adenoma;hypertension	62	adult	male	AUT		no	IlluminaHiSeq	MoBio	25758642	50867929	4673816036	30	93	ERR688627		Paolo_Manghi;Marisa_Metzger		24.3
ERR688628	FengQ_2015	SID530697	SID530697	stool		no	adenoma	T2D;adenoma;fatty_liver;hypertension	63	adult	female	AUT		no	IlluminaHiSeq	MoBio	25758642	63267306	5949189303	30	96	ERR688628		Paolo_Manghi;Marisa_Metzger		30.47
ERR688629	FengQ_2015	SID530705	SID530705	stool		no	adenoma	adenoma;fatty_liver;hypertension	77	senior	male	AUT		no	IlluminaHiSeq	MoBio	25758642	46816593	4389612480	30	95	ERR688629		Paolo_Manghi;Marisa_Metzger		37.56
ERR688630	FengQ_2015	SID530743	SID530743	stool		no	adenoma	adenoma	66	senior	female	AUT		no	IlluminaHiSeq	MoBio	25758642	51835041	4745635557	30	93	ERR688630		Paolo_Manghi;Marisa_Metzger		22.65
ERR688631	FengQ_2015	SID530756	SID530756	stool		no	adenoma	T2D;adenoma;fatty_liver	70	senior	female	AUT		no	IlluminaHiSeq	MoBio	25758642	43168423	4003779613	30	95	ERR688631		Paolo_Manghi;Marisa_Metzger		29.38
ERR688632	FengQ_2015	SID530840	SID530840	stool		no	adenoma	adenoma;hypertension	74	senior	female	AUT		no	IlluminaHiSeq	MoBio	25758642	61271589	5734844379	30	96	ERR688632		Paolo_Manghi;Marisa_Metzger		24.13
ERR688633	FengQ_2015	SID530867	SID530867	stool		no	adenoma	adenoma;fatty_liver;hypertension	58	adult	male	AUT		no	IlluminaHiSeq	MoBio	25758642	66550611	6057858806	30	93	ERR688633		Paolo_Manghi;Marisa_Metzger		27.02
ERR688634	FengQ_2015	SID530890	SID530890	stool		no	CRC	CRC	77	senior	male	AUT		no	IlluminaHiSeq	MoBio	25758642	59064928	5471439051	30	96	ERR688634		Paolo_Manghi;Marisa_Metzger		29.41
ERR688635	FengQ_2015	SID531128	SID531128	stool		no	CRC	CRC	52	adult	male	AUT		no	IlluminaHiSeq	MoBio	25758642	45879581	4238158668	30	97	ERR688635		Paolo_Manghi;Marisa_Metzger		25.73
ERR688636	FengQ_2015	SID531155	SID531155	stool		no	CRC	CRC;hypertension	72	senior	female	AUT		no	IlluminaHiSeq	MoBio	25758642	57291152	5330073760	30	96	ERR688636		Paolo_Manghi;Marisa_Metzger		24.22
ERR688637	FengQ_2015	SID531248	SID531248	stool		no	CRC	CRC;fatty_liver;hypertension	79	senior	male	AUT		no	IlluminaHiSeq	MoBio	25758642	61002212	5666299282	30	96	ERR688637		Paolo_Manghi;Marisa_Metzger		26.3
ERR688638	FengQ_2015	SID531274	SID531274	stool		no	CRC	CRC	77	senior	male	AUT		no	IlluminaHiSeq	MoBio	25758642	75456959	6932193747	30	96	ERR688638		Paolo_Manghi;Marisa_Metzger		19.16
ERR688639	FengQ_2015	SID531277	SID531277	stool		no	CRC	CRC;fatty_liver	64	adult	male	AUT		no	IlluminaHiSeq	MoBio	25758642	52933259	4878408862	30	96	ERR688639		Paolo_Manghi;Marisa_Metzger		29.07
ERR688640	FengQ_2015	SID531281	SID531281	stool		no	CRC	CRC;fatty_liver;hypertension	72	senior	female	AUT		no	IlluminaHiSeq	MoBio	25758642	58412555	5394534000	30	96	ERR688640		Paolo_Manghi;Marisa_Metzger		27.12
ERR688641	FengQ_2015	SID531333	SID531333	stool		no	CRC	CRC;fatty_liver;hypertension	69	senior	male	AUT		no	IlluminaHiSeq	MoBio	25758642	57733146	5401200091	30	96	ERR688641		Paolo_Manghi;Marisa_Metzger		29.94
ERR688642	FengQ_2015	SID531352	SID531352	stool		no	CRC	CRC;hypertension	66	senior	male	AUT		no	IlluminaHiSeq	MoBio	25758642	64602286	5997459345	30	96	ERR688642		Paolo_Manghi;Marisa_Metzger		22.6
ERR688643	FengQ_2015	SID531361	SID531361	stool		no	CRC	CRC;hypertension	72	senior	female	AUT		no	IlluminaHiSeq	MoBio	25758642	49860850	4658201002	30	96	ERR688643		Paolo_Manghi;Marisa_Metzger		23.83
ERR688644	FengQ_2015	SID531382	SID531382	stool		no	CRC	CRC;hypertension	65	adult	male	AUT		no	IlluminaHiSeq	MoBio	25758642	47198497	4370669263	30	95	ERR688644		Paolo_Manghi;Marisa_Metzger		29.74
ERR688645	FengQ_2015	SID531403	SID531403	stool		no	adenoma	adenoma;fatty_liver;hypertension	59	adult	female	AUT		no	IlluminaHiSeq	MoBio	25758642	64766000	5990057005	30	95	ERR688645		Paolo_Manghi;Marisa_Metzger		29.2
ERR688646	FengQ_2015	SID531414	SID531414	stool		no	control	healthy	46	adult	male	AUT		no	IlluminaHiSeq	MoBio	25758642	54863689	5160814151	30	96	ERR688646		Paolo_Manghi;Marisa_Metzger		23.15
ERR688647	FengQ_2015	SID531416	SID531416	stool		no	CRC	CRC;T2D;fatty_liver;hypertension	63	adult	male	AUT		no	IlluminaHiSeq	MoBio	25758642	54134207	5059776250	30	96	ERR688647		Paolo_Manghi;Marisa_Metzger		33.56
ERR688648	FengQ_2015	SID531424	SID531424	stool		no	control	T2D;fatty_liver	46	adult	male	AUT		no	IlluminaHiSeq	MoBio	25758642	47297425	4409439027	30	95	ERR688648		Paolo_Manghi;Marisa_Metzger		28.74
ERR688649	FengQ_2015	SID531469	SID531469	stool		no	CRC	CRC	45	adult	female	AUT		no	IlluminaHiSeq	MoBio	25758642	50337835	4709508874	30	96	ERR688649		Paolo_Manghi;Marisa_Metzger		22.15
ERR688650	FengQ_2015	SID531766	SID531766	stool		no	CRC	CRC;T2D;fatty_liver;hypertension	72	senior	male	AUT		no	IlluminaHiSeq	MoBio	25758642	67005809	6222651115	30	96	ERR688650		Paolo_Manghi;Marisa_Metzger		24.34
ERR688651	FengQ_2015	SID531775	SID531775	stool		no	CRC	CRC;hypertension	77	senior	female	AUT		no	IlluminaHiSeq	MoBio	25758642	43379176	4032625247	30	96	ERR688651		Paolo_Manghi;Marisa_Metzger		23.5
ERR710415	FengQ_2015	SID531663	SID531663	stool		no	adenoma	adenoma;hypertension	63	adult	male	AUT		no	IlluminaHiSeq	MoBio	25758642	48981946	4577460097	30	95	ERR710415		Paolo_Manghi;Marisa_Metzger		25.65
ERR710416	FengQ_2015	SID532305	SID532305	stool		no	adenoma	adenoma;fatty_liver	56	adult	female	AUT		no	IlluminaHiSeq	MoBio	25758642	38807248	3549882460	30	94	ERR710416		Paolo_Manghi;Marisa_Metzger		43.58
ERR710417	FengQ_2015	SID532749	SID532749	stool		no	control	T2D;fatty_liver	55	adult	male	AUT		no	IlluminaHiSeq	MoBio	25758642	48398731	4578546329	30	96	ERR710417		Paolo_Manghi;Marisa_Metzger		27.76
ERR710418	FengQ_2015	SID532779	SID532779	stool		no	control	hypertension	70	senior	male	AUT		no	IlluminaHiSeq	MoBio	25758642	54785115	5187301664	30	96	ERR710418		Paolo_Manghi;Marisa_Metzger		28.72
ERR710419	FengQ_2015	SID532796	SID532796	stool		no	control	fatty_liver;hypertension	73	senior	female	AUT		no	IlluminaHiSeq	MoBio	25758642	50845712	4754848864	30	95	ERR710419		Paolo_Manghi;Marisa_Metzger		26.56
ERR710420	FengQ_2015	SID532802	SID532802	stool		no	control	healthy	68	senior	male	AUT		no	IlluminaHiSeq	MoBio	25758642	41480415	3868696049	30	96	ERR710420		Paolo_Manghi;Marisa_Metzger		23.53
ERR710421	FengQ_2015	SID532826	SID532826	stool		no	control	T2D;fatty_liver;hypertension	78	senior	male	AUT		no	IlluminaHiSeq	MoBio	25758642	35346002	3348368467	30	97	ERR710421		Paolo_Manghi;Marisa_Metzger		31.22
ERR710422	FengQ_2015	SID532832	SID532832	stool		no	adenoma	adenoma;fatty_liver;hypertension	68	senior	female	AUT		no	IlluminaHiSeq	MoBio	25758642	42184599	3951224696	30	96	ERR710422		Paolo_Manghi;Marisa_Metzger		27.55
ERR710423	FengQ_2015	SID532915	SID532915	stool		no	control	healthy	43	adult	female	AUT		no	IlluminaHiSeq	MoBio	25758642	51594677	4886998833	30	96	ERR710423		Paolo_Manghi;Marisa_Metzger		22.65
ERR710424	FengQ_2015	SID531663	SID531663	stool		no	adenoma	adenoma;hypertension	63	adult	male	AUT		no	IlluminaHiSeq	MoBio	25758642	48981946	4577460097	30	95	ERR710424		Paolo_Manghi;Marisa_Metzger		25.65
ERR710425	FengQ_2015	SID532305	SID532305	stool		no	adenoma	adenoma;fatty_liver	56	adult	female	AUT		no	IlluminaHiSeq	MoBio	25758642	38807248	3549882460	30	94	ERR710425		Paolo_Manghi;Marisa_Metzger		43.58
ERR710426	FengQ_2015	SID532749	SID532749	stool		no	control	T2D;fatty_liver	55	adult	male	AUT		no	IlluminaHiSeq	MoBio	25758642	48398731	4578546329	30	96	ERR710426		Paolo_Manghi;Marisa_Metzger		27.76
ERR710427	FengQ_2015	SID532779	SID532779	stool		no	control	hypertension	70	senior	male	AUT		no	IlluminaHiSeq	MoBio	25758642	54785115	5187301664	30	96	ERR710427		Paolo_Manghi;Marisa_Metzger		28.72
ERR710428	FengQ_2015	SID532796	SID532796	stool		no	control	fatty_liver;hypertension	73	senior	female	AUT		no	IlluminaHiSeq	MoBio	25758642	50845712	4754848864	30	95	ERR710428		Paolo_Manghi;Marisa_Metzger		26.56
ERR710429	FengQ_2015	SID532802	SID532802	stool		no	control	healthy	68	senior	male	AUT		no	IlluminaHiSeq	MoBio	25758642	41480415	3868696049	30	96	ERR710429		Paolo_Manghi;Marisa_Metzger		23.53
ERR710430	FengQ_2015	SID532826	SID532826	stool		no	control	T2D;fatty_liver;hypertension	78	senior	male	AUT		no	IlluminaHiSeq	MoBio	25758642	35346002	3348368467	30	97	ERR710430		Paolo_Manghi;Marisa_Metzger		31.22
ERR710431	FengQ_2015	SID532832	SID532832	stool		no	adenoma	adenoma;fatty_liver;hypertension	68	senior	female	AUT		no	IlluminaHiSeq	MoBio	25758642	42184599	3951224696	30	96	ERR710431		Paolo_Manghi;Marisa_Metzger		27.55
ERR710432	FengQ_2015	SID532915	SID532915	stool		no	control	healthy	43	adult	female	AUT		no	IlluminaHiSeq	MoBio	25758642	51594677	4886998833	30	96	ERR710432		Paolo_Manghi;Marisa_Metzger		22.65
ERR7737607	hadza			stool				healthy	35		male																													WGS	270	675975799	PRJEB49206	SAMEA4765847		218746671	STANFORD UNIVERSITY SCHOOL OF MEDICINE		public
ERR7737617	hadza			stool				healthy	2.5		female																													WGS	276	4780410363	PRJEB49206	SAMEA4766038		1604480813	STANFORD UNIVERSITY SCHOOL OF MEDICINE		public
ERR7737618	hadza			stool				healthy	3		female																													WGS	271	2317183588	PRJEB49206	SAMEA4765840		756118693	STANFORD UNIVERSITY SCHOOL OF MEDICINE		public
ERR7737619	hadza			stool				healthy	0.02		female																													WGS	252	5181671505	PRJEB49206	SAMEA4766177		1836241909	STANFORD UNIVERSITY SCHOOL OF MEDICINE		public
ERR7737620	hadza			stool				healthy	12		male																													WGS	252	1748748555	PRJEB49206	SAMEA4765766		534790164	STANFORD UNIVERSITY SCHOOL OF MEDICINE		public
ERR7737621	hadza			stool				healthy	0.2		male																													WGS	277	5217596936	PRJEB49206	SAMEA4766075		1654820168	STANFORD UNIVERSITY SCHOOL OF MEDICINE		public
ERR7737622	hadza			stool				healthy	0.5		male																													WGS	261	7325273370	PRJEB49206	SAMEA4766125		2400107501	STANFORD UNIVERSITY SCHOOL OF MEDICINE		public
ERR7737623	hadza			stool				healthy	45		male																													WGS	266	2262188181	PRJEB49206	SAMEA4765690		779508251	STANFORD UNIVERSITY SCHOOL OF MEDICINE		public
ERR7737953	hadza			stool				healthy	55		female																													WGS	276	4262051089	PRJEB49206	SAMEA4765880		1559424179	STANFORD UNIVERSITY SCHOOL OF MEDICINE		public
ERR7737954	hadza			stool				healthy	18		male																													WGS	242	6953160237	PRJEB49206	SAMEA4765841		2188359396	STANFORD UNIVERSITY SCHOOL OF MEDICINE		public
ERR7737955	hadza			stool				healthy	0.5		female																													WGS	248	8002807414	PRJEB49206	SAMEA4766110		2601538403	STANFORD UNIVERSITY SCHOOL OF MEDICINE		public
ERR7737956	hadza			stool				healthy	55		male																													WGS	275	7251876624	PRJEB49206	SAMEA4765881		2513377229	STANFORD UNIVERSITY SCHOOL OF MEDICINE		public
ERR7737958	hadza			stool				healthy	0.9		female																													WGS	274	6890971913	PRJEB49206	SAMEA4765671		2882848923	STANFORD UNIVERSITY SCHOOL OF MEDICINE		public
ERR7737964	hadza			stool				healthy	38		male																													WGS	276	9544359114	PRJEB49206	SAMEA4765500		3137996865	STANFORD UNIVERSITY SCHOOL OF MEDICINE		public
ERR7737965	hadza			stool				healthy	48		female																													WGS	266	8251548732	PRJEB49206	SAMEA4765897		2529233632	STANFORD UNIVERSITY SCHOOL OF MEDICINE		public
ERR7737966	hadza			stool				healthy	13		male																													WGS	274	13605364661	PRJEB49206	SAMEA4766259		4347844015	STANFORD UNIVERSITY SCHOOL OF MEDICINE		public
ERR7737967	hadza			stool				healthy	30		male																													WGS	271	11597193153	PRJEB49206	SAMEA4766339		4149345710	STANFORD UNIVERSITY SCHOOL OF MEDICINE		public
ERR7737968	hadza			stool				healthy	25		female																													WGS	275	12751548563	PRJEB49206	SAMEA4766405		4089511121	STANFORD UNIVERSITY SCHOOL OF MEDICINE		public
ERR7737969	hadza			stool				healthy	7		female																													WGS	274	12868705601	PRJEB49206	SAMEA4766402		4147477490	STANFORD UNIVERSITY SCHOOL OF MEDICINE		public
ERR7737970	hadza			stool				healthy	12		male																													WGS	271	10018451963	PRJEB49206	SAMEA4765848		3272732157	STANFORD UNIVERSITY SCHOOL OF MEDICINE		public
ERR7737971	hadza			stool				healthy	33		male																													WGS	275	13355849799	PRJEB49206	SAMEA4766392		4223038209	STANFORD UNIVERSITY SCHOOL OF MEDICINE		public
ERR7737972	hadza			stool				healthy	18		female																													WGS	276	12613158840	PRJEB49206	SAMEA4766178		4000599477	STANFORD UNIVERSITY SCHOOL OF MEDICINE		public
ERR7737973	hadza			stool				healthy	3		female																													WGS	274	12927264187	PRJEB49206	SAMEA4766384		4119841875	STANFORD UNIVERSITY SCHOOL OF MEDICINE		public
ERR7737974	hadza			stool				healthy	19		female																													WGS	266	10997048203	PRJEB49206	SAMEA4766044		3612376269	STANFORD UNIVERSITY SCHOOL OF MEDICINE		public
ERR7738140	hadza			stool				healthy	0.2		male																													WGS	264	11676635888	PRJEB49206	SAMEA4766048		3737208932	STANFORD UNIVERSITY SCHOOL OF MEDICINE		public
ERR7738141	hadza			stool				healthy	55		female																													WGS	274	13642329436	PRJEB49206	SAMEA4766322		4383415317	STANFORD UNIVERSITY SCHOOL OF MEDICINE		public
ERR7738142	hadza			stool				healthy	33		male																													WGS	274	12658485360	PRJEB49206	SAMEA4766277		4105892131	STANFORD UNIVERSITY SCHOOL OF MEDICINE		public
ERR7738143	hadza			stool				healthy	7		female																													WGS	275	13003477048	PRJEB49206	SAMEA4766291		4171254991	STANFORD UNIVERSITY SCHOOL OF MEDICINE		public
ERR7738144	hadza			stool				healthy	adults over eighteen		3																													WGS	280	14816583363	PRJEB49206	SAMEA4969187		4635938948	STANFORD UNIVERSITY SCHOOL OF MEDICINE		public
ERR7738145	hadza			stool				healthy	0.25		female																													WGS	277	14611097121	PRJEB49206	SAMEA4766225		4620721987	STANFORD UNIVERSITY SCHOOL OF MEDICINE		public
ERR7738146	hadza			stool				healthy	30		male																													WGS	275	12916441388	PRJEB49206	SAMEA4766413		4133226324	STANFORD UNIVERSITY SCHOOL OF MEDICINE		public
ERR7738147	hadza			stool				healthy	2		male																													WGS	276	12811048392	PRJEB49206	SAMEA4766124		4192755763	STANFORD UNIVERSITY SCHOOL OF MEDICINE		public
ERR7738148	hadza			stool				healthy	25		female																													WGS	274	13026309094	PRJEB49206	SAMEA4766223		4145409929	STANFORD UNIVERSITY SCHOOL OF MEDICINE		public
ERR7738149	hadza			stool				healthy	3		male																													WGS	266	9347373744	PRJEB49206	SAMEA4765802		3548781816	STANFORD UNIVERSITY SCHOOL OF MEDICINE		public
ERR7738150	hadza			stool				healthy	8		female																													WGS	274	12949773806	PRJEB49206	SAMEA4766195		4154385384	STANFORD UNIVERSITY SCHOOL OF MEDICINE		public
ERR7738151	hadza			stool				healthy	5		female																													WGS	275	13115922261	PRJEB49206	SAMEA4766198		4299234799	STANFORD UNIVERSITY SCHOOL OF MEDICINE		public
ERR7738152	hadza			stool				healthy	not collected		male																													WGS	268	10479070196	PRJEB49206	SAMEA4765871		3271250929	STANFORD UNIVERSITY SCHOOL OF MEDICINE		public
ERR7738153	hadza			stool				healthy	0.75		male																													WGS	275	13613433542	PRJEB49206	SAMEA4766298		4318561591	STANFORD UNIVERSITY SCHOOL OF MEDICINE		public
ERR7738154	hadza			stool				healthy	29		male																													WGS	270	10412837805	PRJEB49206	SAMEA4765885		3383621634	STANFORD UNIVERSITY SCHOOL OF MEDICINE		public
ERR7738155	hadza			stool				healthy	1		male																													WGS	270	12853888287	PRJEB49206	SAMEA4766115		4349734440	STANFORD UNIVERSITY SCHOOL OF MEDICINE		public
ERR7738156	hadza			stool				healthy	0.3		female																													WGS	275	13646505107	PRJEB49206	SAMEA4766219		4454709358	STANFORD UNIVERSITY SCHOOL OF MEDICINE		public
ERR7738157	hadza			stool				healthy	3.5		female																													WGS	274	13689584419	PRJEB49206	SAMEA4766404		4388124207	STANFORD UNIVERSITY SCHOOL OF MEDICINE		public
ERR7738158	hadza			stool				healthy	30		male																													WGS	274	12895124417	PRJEB49206	SAMEA4766188		4126972392	STANFORD UNIVERSITY SCHOOL OF MEDICINE		public
ERR7738159	hadza			stool				healthy	0.25		female																													WGS	275	13693889138	PRJEB49206	SAMEA4766407		4325775244	STANFORD UNIVERSITY SCHOOL OF MEDICINE		public
ERR7738160	hadza			stool				healthy	0.5		male																													WGS	274	12794026193	PRJEB49206	SAMEA4766250		4175377949	STANFORD UNIVERSITY SCHOOL OF MEDICINE		public
ERR7738161	hadza			stool				healthy	1		female																													WGS	268	13872389070	PRJEB49206	SAMEA4766179		4517320333	STANFORD UNIVERSITY SCHOOL OF MEDICINE		public
ERR7738162	hadza			stool				healthy	48		female																													WGS	277	13434542534	PRJEB49206	SAMEA4766194		4340290986	STANFORD UNIVERSITY SCHOOL OF MEDICINE		public
ERR7738163	hadza			stool				healthy	33		male																													WGS	277	14216106400	PRJEB49206	SAMEA4766186		4508457087	STANFORD UNIVERSITY SCHOOL OF MEDICINE		public
ERR7738164	hadza			stool				healthy	not collected		female																													WGS	204	10320367917	PRJEB49206	SAMEA4765858		3686106217	STANFORD UNIVERSITY SCHOOL OF MEDICINE		public
ERR7738165	hadza			stool				healthy	2		female																													WGS	278	14554443396	PRJEB49206	SAMEA4766249		4589825784	STANFORD UNIVERSITY SCHOOL OF MEDICINE		public
ERR7738166	hadza			stool				healthy	3.5		female																													WGS	275	13791428484	PRJEB49206	SAMEA4766190		4456757487	STANFORD UNIVERSITY SCHOOL OF MEDICINE		public
ERR7738167	hadza			stool				healthy	33		male																													WGS	276	15486222120	PRJEB49206	SAMEA4766387		5323947044	STANFORD UNIVERSITY SCHOOL OF MEDICINE		public
ERR7738168	hadza			stool				healthy	65		male																													WGS	268	11560520252	PRJEB49206	SAMEA4765803		3846396231	STANFORD UNIVERSITY SCHOOL OF MEDICINE		public
ERR7738169	hadza			stool				healthy	25		female																													WGS	274	13361385985	PRJEB49206	SAMEA4766308		4504942331	STANFORD UNIVERSITY SCHOOL OF MEDICINE		public
ERR7738170	hadza			stool				healthy	32		female																													WGS	274	14295941433	PRJEB49206	SAMEA4766408		4631399398	STANFORD UNIVERSITY SCHOOL OF MEDICINE		public
ERR7738171	hadza			stool				healthy	2		male																													WGS	275	15466483762	PRJEB49206	SAMEA4766411		4957755047	STANFORD UNIVERSITY SCHOOL OF MEDICINE		public
ERR7738172	hadza			stool				healthy	6		female																													WGS	274	14621465762	PRJEB49206	SAMEA4766382		4763130034	STANFORD UNIVERSITY SCHOOL OF MEDICINE		public
ERR7738173	hadza			stool				healthy	1.5		male																													WGS	266	12275336777	PRJEB49206	SAMEA4765787		3978972350	STANFORD UNIVERSITY SCHOOL OF MEDICINE		public
ERR7738174	hadza			stool				healthy	49		female																													WGS	271	11820901590	PRJEB49206	SAMEA4765853		3918508437	STANFORD UNIVERSITY SCHOOL OF MEDICINE		public
ERR7738175	hadza			stool				healthy	1.25		male																													WGS	267	11217477118	PRJEB49206	SAMEA4765708		3637265017	STANFORD UNIVERSITY SCHOOL OF MEDICINE		public
ERR7738176	hadza			stool				healthy	49		male																													WGS	274	12259532120	PRJEB49206	SAMEA4765851		3844635645	STANFORD UNIVERSITY SCHOOL OF MEDICINE		public
ERR7738177	hadza			stool				healthy	3		female																													WGS	275	10347020999	PRJEB49206	SAMEA4765578		3474255040	STANFORD UNIVERSITY SCHOOL OF MEDICINE		public
ERR7738178	hadza			stool				healthy	4		male																													WGS	277	14726821898	PRJEB49206	SAMEA4766312		4658821775	STANFORD UNIVERSITY SCHOOL OF MEDICINE		public
ERR7738179	hadza			stool				healthy	3.5		female																													WGS	275	14842346327	PRJEB49206	SAMEA4766293		4739381983	STANFORD UNIVERSITY SCHOOL OF MEDICINE		public
ERR7738180	hadza			stool				healthy	not collected		female																													WGS	263	12648503209	PRJEB49206	SAMEA4765845		3990220115	STANFORD UNIVERSITY SCHOOL OF MEDICINE		public
ERR7738181	hadza			stool				healthy	30		male																													WGS	274	14806176047	PRJEB49206	SAMEA4766295		4767536627	STANFORD UNIVERSITY SCHOOL OF MEDICINE		public
ERR7738182	hadza			stool				healthy	8		female																													WGS	276	14201180898	PRJEB49206	SAMEA4766401		4559582471	STANFORD UNIVERSITY SCHOOL OF MEDICINE		public
ERR7738183	hadza			stool				healthy	0.3		female																													WGS	274	13889421218	PRJEB49206	SAMEA4766114		4476024854	STANFORD UNIVERSITY SCHOOL OF MEDICINE		public
ERR7738184	hadza			stool				healthy	49		male																													WGS	248	11370868636	PRJEB49206	SAMEA4765882		3583683689	STANFORD UNIVERSITY SCHOOL OF MEDICINE		public
ERR7738185	hadza			stool				healthy	25		female																													WGS	273	14542381225	PRJEB49206	SAMEA4766265		4663808400	STANFORD UNIVERSITY SCHOOL OF MEDICINE		public
ERR7738186	hadza			stool				healthy	40		male																													WGS	274	14760780058	PRJEB49206	SAMEA4766398		4807342839	STANFORD UNIVERSITY SCHOOL OF MEDICINE		public
ERR7738187	hadza			stool				healthy	9		male																													WGS	251	11602618681	PRJEB49206	SAMEA4765799		3696701012	STANFORD UNIVERSITY SCHOOL OF MEDICINE		public
ERR7738188	hadza			stool				healthy	3		female																													WGS	271	11118816891	PRJEB49206	SAMEA4765801		4100730430	STANFORD UNIVERSITY SCHOOL OF MEDICINE		public
ERR7738189	hadza			stool				healthy	0.3		female																													WGS	278	15321440119	PRJEB49206	SAMEA4766314		4800438722	STANFORD UNIVERSITY SCHOOL OF MEDICINE		public
ERR7738190	hadza			stool				healthy	not collected		female																													WGS	270	16297077587	PRJEB49206	SAMEA4766160		5572568863	STANFORD UNIVERSITY SCHOOL OF MEDICINE		public
ERR7738191	hadza			stool				healthy	38		female																													WGS	277	14666292214	PRJEB49206	SAMEA4766215		4644362519	STANFORD UNIVERSITY SCHOOL OF MEDICINE		public
ERR7738192	hadza			stool				healthy	22		female																													WGS	274	14542268525	PRJEB49206	SAMEA4766113		4805743130	STANFORD UNIVERSITY SCHOOL OF MEDICINE		public
ERR7738193	hadza			stool				healthy	6																															WGS	274	11374083402	PRJEB49206	SAMEA11460264		3571264102	STANFORD UNIVERSITY SCHOOL OF MEDICINE	2014-08-14	public
ERR7738194	hadza			stool				healthy	55		female																													WGS	274	14853789544	PRJEB49206	SAMEA4766126		5350907840	STANFORD UNIVERSITY SCHOOL OF MEDICINE		public
ERR7738195	hadza			stool				healthy	32		male																													WGS	260	13685185491	PRJEB49206	SAMEA4765850		4433892889	STANFORD UNIVERSITY SCHOOL OF MEDICINE		public
ERR7738196	hadza			stool				healthy	38		female																													WGS	272	14475832224	PRJEB49206	SAMEA4766311		5053731383	STANFORD UNIVERSITY SCHOOL OF MEDICINE		public
ERR7738197	hadza			stool				healthy	14		female																													WGS	279	15559389907	PRJEB49206	SAMEA4766416		4828493116	STANFORD UNIVERSITY SCHOOL OF MEDICINE		public
ERR7738198	hadza			stool				healthy	29		male																													WGS	274	13557480495	PRJEB49206	SAMEA4765714		4606194308	STANFORD UNIVERSITY SCHOOL OF MEDICINE		public
ERR7738199	hadza			stool				healthy	7		male																													WGS	273	12577899776	PRJEB49206	SAMEA4765838		3958037076	STANFORD UNIVERSITY SCHOOL OF MEDICINE		public
ERR7738200	hadza			stool				healthy	6		female																													WGS	276	15314386565	PRJEB49206	SAMEA4765919		4820918913	STANFORD UNIVERSITY SCHOOL OF MEDICINE		public
ERR7738201	hadza			stool				healthy	49		female																													WGS	273	18337352266	PRJEB49206	SAMEA4766414		5843653379	STANFORD UNIVERSITY SCHOOL OF MEDICINE		public
ERR7738202	hadza			stool				healthy	55		female																													WGS	228	11832545391	PRJEB49206	SAMEA4765846		3774836337	STANFORD UNIVERSITY SCHOOL OF MEDICINE		public
ERR7738203	hadza			stool				healthy	49		female																													WGS	274	13893707446	PRJEB49206	SAMEA4766208		4619309027	STANFORD UNIVERSITY SCHOOL OF MEDICINE		public
ERR7738204	hadza			stool				healthy	2		female																													WGS	274	14198009875	PRJEB49206	SAMEA4766070		4533185219	STANFORD UNIVERSITY SCHOOL OF MEDICINE		public
ERR7738205	hadza			stool				healthy	12		male																													WGS	271	13051441756	PRJEB49206	SAMEA4765817		4249217622	STANFORD UNIVERSITY SCHOOL OF MEDICINE		public
ERR7738206	hadza			stool				healthy	0.3		female																													WGS	280	15585954483	PRJEB49206	SAMEA4766257		4985801084	STANFORD UNIVERSITY SCHOOL OF MEDICINE		public
ERR7738207	hadza			stool				healthy	3		female																													WGS	274	15084221369	PRJEB49206	SAMEA4766248		4822125598	STANFORD UNIVERSITY SCHOOL OF MEDICINE		public
ERR7738208	hadza			stool				healthy	12		male																													WGS	272	12625969552	PRJEB49206	SAMEA4765904		3936757335	STANFORD UNIVERSITY SCHOOL OF MEDICINE		public
ERR7738209	hadza			stool				healthy	1.5		male																													WGS	274	16115200109	PRJEB49206	SAMEA4766175		5147834314	STANFORD UNIVERSITY SCHOOL OF MEDICINE		public
ERR7738210	hadza			stool				healthy	30		female																													WGS	276	13944561197	PRJEB49206	SAMEA4766073		4362728164	STANFORD UNIVERSITY SCHOOL OF MEDICINE		public
ERR7738211	hadza			stool				healthy	33		male																													WGS	278	15389845383	PRJEB49206	SAMEA4766276		4919849501	STANFORD UNIVERSITY SCHOOL OF MEDICINE		public
ERR7738212	hadza			stool				healthy	7		female																													WGS	276	16239409930	PRJEB49206	SAMEA4766262		5606774543	STANFORD UNIVERSITY SCHOOL OF MEDICINE		public
ERR7738213	hadza			stool				healthy	45		female																													WGS	274	13642401171	PRJEB49206	SAMEA4765798		4316288800	STANFORD UNIVERSITY SCHOOL OF MEDICINE		public
ERR7738214	hadza			stool				healthy	not collected		male																													WGS	273	14533571566	PRJEB49206	SAMEA4766139		4580599683	STANFORD UNIVERSITY SCHOOL OF MEDICINE		public
ERR7738215	hadza			stool				healthy	4		female																													WGS	274	13564125164	PRJEB49206	SAMEA4765760		4412934211	STANFORD UNIVERSITY SCHOOL OF MEDICINE		public
ERR7738216	hadza			stool				healthy	30		female																													WGS	274	14297751475	PRJEB49206	SAMEA4766245		4776116891	STANFORD UNIVERSITY SCHOOL OF MEDICINE		public
ERR7738217	hadza			stool				healthy	25		male																													WGS	269	14992005622	PRJEB49206	SAMEA4766182		4928593413	STANFORD UNIVERSITY SCHOOL OF MEDICINE		public
ERR7738218	hadza			stool				healthy	30		male																													WGS	247	14670736304	PRJEB49206	SAMEA4765860		4683424455	STANFORD UNIVERSITY SCHOOL OF MEDICINE		public
ERR7738219	hadza			stool				healthy	32		male																													WGS	274	12219922160	PRJEB49206	SAMEA4765643		3913884874	STANFORD UNIVERSITY SCHOOL OF MEDICINE		public
ERR7738221	hadza			stool				healthy	6		female																													WGS	273	12993453667	PRJEB49206	SAMEA4765758		4168697929	STANFORD UNIVERSITY SCHOOL OF MEDICINE		public
ERR7738222	hadza			stool				healthy	48		female																													WGS	276	14716133500	PRJEB49206	SAMEA4765855		4863717523	STANFORD UNIVERSITY SCHOOL OF MEDICINE		public
ERR7738223	hadza			stool				healthy	22		female																													WGS	273	14513379185	PRJEB49206	SAMEA4766054		4655957449	STANFORD UNIVERSITY SCHOOL OF MEDICINE		public
ERR7738224	hadza			stool				healthy	38		male																													WGS	272	14820459872	PRJEB49206	SAMEA4766101		4900809520	STANFORD UNIVERSITY SCHOOL OF MEDICINE		public
ERR7738225	hadza			stool				healthy	1		male																													WGS	272	17404347517	PRJEB49206	SAMEA4766338		5787919047	STANFORD UNIVERSITY SCHOOL OF MEDICINE		public
ERR7738226	hadza			stool				healthy	1.25		male																													WGS	269	14331364850	PRJEB49206	SAMEA4765708		4650100478	STANFORD UNIVERSITY SCHOOL OF MEDICINE		public
ERR7738227	hadza			stool				healthy	40		male																													WGS	264	14350498565	PRJEB49206	SAMEA4765852		4668330778	STANFORD UNIVERSITY SCHOOL OF MEDICINE		public
ERR7738228	hadza			stool				healthy	32		male																													WGS	257	14772052725	PRJEB49206	SAMEA4765854		4571395473	STANFORD UNIVERSITY SCHOOL OF MEDICINE		public
ERR7738229	hadza			stool				healthy	adults over eighteen		0																													WGS	280	19830057095	PRJEB49206	SAMEA4969123		6331333984	STANFORD UNIVERSITY SCHOOL OF MEDICINE		public
ERR7738230	hadza			stool				healthy	17		female																													WGS	274	13095201002	PRJEB49206	SAMEA4765584		4219676799	STANFORD UNIVERSITY SCHOOL OF MEDICINE		public
ERR7738231	hadza			stool				healthy	0.75		male																													WGS	275	19441232348	PRJEB49206	SAMEA4766412		6263301894	STANFORD UNIVERSITY SCHOOL OF MEDICINE		public
ERR7738232	hadza			stool				healthy	25		female																													WGS	279	18560076020	PRJEB49206	SAMEA4766174		6047037554	STANFORD UNIVERSITY SCHOOL OF MEDICINE		public
ERR7738233	hadza			stool				healthy	8		female																													WGS	275	17326301428	PRJEB49206	SAMEA4766261		5561268932	STANFORD UNIVERSITY SCHOOL OF MEDICINE		public
ERR7738234	hadza			stool				healthy	55		female																													WGS	277	17269307872	PRJEB49206	SAMEA4766399		5794183149	STANFORD UNIVERSITY SCHOOL OF MEDICINE		public
ERR7738235	hadza			stool				healthy	55		female																													WGS	278	17462747321	PRJEB49206	SAMEA4766220		5877565797	STANFORD UNIVERSITY SCHOOL OF MEDICINE		public
ERR7738236	hadza			stool				healthy	0.9		female																													WGS	268	15181509465	PRJEB49206	SAMEA4765671		5192802670	STANFORD UNIVERSITY SCHOOL OF MEDICINE		public
ERR7738237	hadza			stool				healthy	0.5		female																													WGS	272	15104506920	PRJEB49206	SAMEA4765988		4980314960	STANFORD UNIVERSITY SCHOOL OF MEDICINE		public
ERR7738238	hadza			stool				healthy	1.5		female																													WGS	246	15458335539	PRJEB49206	SAMEA4766000		4987848942	STANFORD UNIVERSITY SCHOOL OF MEDICINE		public
ERR7738239	hadza			stool				healthy	6		female																													WGS	272	17376133856	PRJEB49206	SAMEA4765819		5634257384	STANFORD UNIVERSITY SCHOOL OF MEDICINE		public
ERR7738240	hadza			stool				healthy	30		male																													WGS	266	15084352053	PRJEB49206	SAMEA4765796		4709810163	STANFORD UNIVERSITY SCHOOL OF MEDICINE		public
ERR7738241	hadza			stool				healthy	49		female																													WGS	274	16650396472	PRJEB49206	SAMEA4765887		5357948064	STANFORD UNIVERSITY SCHOOL OF MEDICINE		public
ERR7738242	hadza			stool				healthy	48		female																													WGS	274	13286911178	PRJEB49206	SAMEA4765892		4367417947	STANFORD UNIVERSITY SCHOOL OF MEDICINE		public
ERR7738243	hadza			stool				healthy	58		male																													WGS	275	16761090762	PRJEB49206	SAMEA4766391		5236182538	STANFORD UNIVERSITY SCHOOL OF MEDICINE		public
ERR7738244	hadza			stool				healthy	4		female																													WGS	274	16817906753	PRJEB49206	SAMEA4765898		5472952206	STANFORD UNIVERSITY SCHOOL OF MEDICINE		public
ERR7738245	hadza			stool				healthy	18		male																													WGS	267	16384350996	PRJEB49206	SAMEA4765874		5238061579	STANFORD UNIVERSITY SCHOOL OF MEDICINE		public
ERR7738246	hadza			stool				healthy	1.5		male																													WGS	236	15781870864	PRJEB49206	SAMEA4765787		5027921082	STANFORD UNIVERSITY SCHOOL OF MEDICINE		public
ERR7738247	hadza			stool				healthy	36		female																													WGS	279	15787173375	PRJEB49206	SAMEA4766102		5021781550	STANFORD UNIVERSITY SCHOOL OF MEDICINE		public
ERR7738248	hadza			stool				healthy	55		female																													WGS	278	17121910023	PRJEB49206	SAMEA4766268		5273627242	STANFORD UNIVERSITY SCHOOL OF MEDICINE		public
ERR7738249	hadza			stool				healthy	7		female																													WGS	277	17645275640	PRJEB49206	SAMEA4766394		5591180989	STANFORD UNIVERSITY SCHOOL OF MEDICINE		public
ERR7738250	hadza			stool				healthy	0.3		female																													WGS	256	15194650270	PRJEB49206	SAMEA4766065		4904647202	STANFORD UNIVERSITY SCHOOL OF MEDICINE		public
ERR7738251	hadza			stool				healthy	49		female																													WGS	273	15964594200	PRJEB49206	SAMEA4765816		5169772867	STANFORD UNIVERSITY SCHOOL OF MEDICINE		public
ERR7738252	hadza			stool				healthy	47		male																													WGS	280	18815444903	PRJEB49206	SAMEA4766131		5892936012	STANFORD UNIVERSITY SCHOOL OF MEDICINE		public
ERR7738253	hadza			stool				healthy	47		male																													WGS	274	15680758698	PRJEB49206	SAMEA4765653		5038282445	STANFORD UNIVERSITY SCHOOL OF MEDICINE		public
ERR7738254	hadza			stool				healthy	61		male																													WGS	277	16058272250	PRJEB49206	SAMEA4765608		5911144828	STANFORD UNIVERSITY SCHOOL OF MEDICINE		public
ERR7738256	hadza			stool				healthy	47		male																													WGS	279	16848318123	PRJEB49206	SAMEA4765755		5408856493	STANFORD UNIVERSITY SCHOOL OF MEDICINE		public
ERR7738257	hadza			stool				healthy	32		male																													WGS	274	16412734917	PRJEB49206	SAMEA4765647		5358718193	STANFORD UNIVERSITY SCHOOL OF MEDICINE		public
ERR7738258	hadza			stool				healthy	adults over eighteen		3																													WGS	279	22811472261	PRJEB49206	SAMEA4969190		7364436264	STANFORD UNIVERSITY SCHOOL OF MEDICINE		public
ERR7738259	hadza			stool				healthy	19		female																													WGS	231	17440154757	PRJEB49206	SAMEA4766043		5647988903	STANFORD UNIVERSITY SCHOOL OF MEDICINE		public
ERR7738260	hadza			stool				healthy	30		male																													WGS	231	16908914072	PRJEB49206	SAMEA4766137		5735912713	STANFORD UNIVERSITY SCHOOL OF MEDICINE		public
ERR7738261	hadza			stool				healthy	19		male																													WGS	271	16410911586	PRJEB49206	SAMEA4766028		5038907114	STANFORD UNIVERSITY SCHOOL OF MEDICINE		public
ERR7738262	hadza			stool				healthy	adults over eighteen		0																													WGS	268	23046633858	PRJEB49206	SAMEA4969183		7054880503	STANFORD UNIVERSITY SCHOOL OF MEDICINE		public
ERR7738263	hadza			stool				healthy	58		male																													WGS	274	21336534710	PRJEB49206	SAMEA4766320		7158634358	STANFORD UNIVERSITY SCHOOL OF MEDICINE		public
ERR7738264	hadza			stool				healthy	18		female																													WGS	272	18274306941	PRJEB49206	SAMEA4765879		5700071827	STANFORD UNIVERSITY SCHOOL OF MEDICINE		public
ERR7738265	hadza			stool				healthy	adults over eighteen		3																													WGS	283	23575536050	PRJEB49206	SAMEA4969191		7889310078	STANFORD UNIVERSITY SCHOOL OF MEDICINE		public
ERR7738266	hadza			stool				healthy	9		male																													WGS	268	18292929894	PRJEB49206	SAMEA4765800		6084477464	STANFORD UNIVERSITY SCHOOL OF MEDICINE		public
ERR7738267	hadza			stool				healthy																																WGS	274	18177120297	PRJEB49206	SAMEA11460263		5944390761	STANFORD UNIVERSITY SCHOOL OF MEDICINE	2014-04-05	public
ERR7738268	hadza			stool				healthy	31		female																													WGS	273	13468705131	PRJEB49206	SAMEA4765516		4682888865	STANFORD UNIVERSITY SCHOOL OF MEDICINE		public
ERR7738269	hadza			stool				healthy	0.75		male																													WGS	275	16910373346	PRJEB49206	SAMEA4766244		5474733336	STANFORD UNIVERSITY SCHOOL OF MEDICINE		public
ERR7738270	hadza			stool				healthy	4		male																													WGS	274	15105768223	PRJEB49206	SAMEA4766074		5030890126	STANFORD UNIVERSITY SCHOOL OF MEDICINE		public
ERR7738271	hadza			stool				healthy	35		male																													WGS	278	16711800023	PRJEB49206	SAMEA4766271		5359930140	STANFORD UNIVERSITY SCHOOL OF MEDICINE		public
ERR7738272	hadza			stool				healthy	adults over eighteen		3																													WGS	275	23543833335	PRJEB49206	SAMEA4969172		7603060228	STANFORD UNIVERSITY SCHOOL OF MEDICINE		public
ERR7738273	hadza			stool				healthy	55		female																													WGS	274	17809664389	PRJEB49206	SAMEA4765514		5680014682	STANFORD UNIVERSITY SCHOOL OF MEDICINE		public
ERR7738274	hadza			stool				healthy	30		female																													WGS	273	22878867662	PRJEB49206	SAMEA4766299		7380173563	STANFORD UNIVERSITY SCHOOL OF MEDICINE		public
ERR7738275	hadza			stool				healthy	33		male																													WGS	260	22629804986	PRJEB49206	SAMEA4766186		7231071415	STANFORD UNIVERSITY SCHOOL OF MEDICINE		public
ERR7738276	hadza			stool				healthy																																WGS	275	25111685651	PRJEB49206	SAMN20031278	MIMARKS.specimen,MIGS/MIMS/MIMARKS.human-gut	8863899832	STANFORD UNIVERSITY SCHOOL OF MEDICINE	2017	public
ERR7738277	hadza			stool				healthy	adults over eighteen		3																													WGS	273	25270543086	PRJEB49206	SAMEA4969131		8405594038	STANFORD UNIVERSITY SCHOOL OF MEDICINE		public
ERR7738278	hadza			stool				healthy	4		male																													WGS	273	22629917267	PRJEB49206	SAMEA4765718		7656007608	STANFORD UNIVERSITY SCHOOL OF MEDICINE		public
ERR7738352	hadza			stool				healthy	adults over eighteen		0																													WGS	277	25618038403	PRJEB49206	SAMEA4969171		8188769771	STANFORD UNIVERSITY SCHOOL OF MEDICINE		public
ERR7738353	hadza			stool				healthy	adults over eighteen		3																													WGS	274	25245766784	PRJEB49206	SAMEA4969128		8239232136	STANFORD UNIVERSITY SCHOOL OF MEDICINE		public
ERR7738426	hadza			stool				healthy	adults over eighteen		3																													WGS	278	26245700015	PRJEB49206	SAMEA4969163		8609245592	STANFORD UNIVERSITY SCHOOL OF MEDICINE		public
ERR7738433	hadza			stool				healthy	adults over eighteen		0																													WGS	276	26638952990	PRJEB49206	SAMEA4969126		8658455304	STANFORD UNIVERSITY SCHOOL OF MEDICINE		public
ERR7738447	hadza			stool				healthy	7		male																													WGS	273	21600871824	PRJEB49206	SAMEA4765580		9143233109	STANFORD UNIVERSITY SCHOOL OF MEDICINE		public
ERR7738451	hadza			stool				healthy	adults over eighteen		0																													WGS	275	27168156112	PRJEB49206	SAMEA4969184		9738796634	STANFORD UNIVERSITY SCHOOL OF MEDICINE		public
ERR7738460	hadza			stool				healthy																																WGS	275	26003384172	PRJEB49206	SAMEA11460266		8238399833	STANFORD UNIVERSITY SCHOOL OF MEDICINE	2016	public
ERR7738461	hadza			stool				healthy	7		female																													WGS	267	24998743900	PRJEB49206	SAMEA4766262		7844411004	STANFORD UNIVERSITY SCHOOL OF MEDICINE		public
ERR7738472	hadza			stool				healthy	adults over eighteen		3																													WGS	272	26320785422	PRJEB49206	SAMEA4969174		8667223815	STANFORD UNIVERSITY SCHOOL OF MEDICINE		public
ERR7738493	hadza			stool				healthy	adults over eighteen		0																													WGS	275	26579370997	PRJEB49206	SAMEA4969169		8685049798	STANFORD UNIVERSITY SCHOOL OF MEDICINE		public
ERR7738513	hadza			stool				healthy	adults over eighteen		3																													WGS	274	28803358255	PRJEB49206	SAMEA4969193		9384323553	STANFORD UNIVERSITY SCHOOL OF MEDICINE		public
ERR7738514	hadza			stool				healthy																																WGS	274	28937569801	PRJEB49206	SAMN20031386	MIMARKS.specimen,MIGS/MIMS/MIMARKS.human-gut	9763116386	STANFORD UNIVERSITY SCHOOL OF MEDICINE	2017	public
ERR7738515	hadza			stool				healthy	adults over eighteen		0																													WGS	275	27703720033	PRJEB49206	SAMEA4969122		8890729343	STANFORD UNIVERSITY SCHOOL OF MEDICINE		public
ERR7738527	hadza			stool				healthy	31		male																													WGS	275	27233429395	PRJEB49206	SAMEA4766368		8682651636	STANFORD UNIVERSITY SCHOOL OF MEDICINE		public
ERR7738529	hadza			stool				healthy	adults over eighteen		3																													WGS	275	27076878923	PRJEB49206	SAMEA4969176		8484684449	STANFORD UNIVERSITY SCHOOL OF MEDICINE		public
ERR7738530	hadza			stool				healthy	9		female																													WGS	275	25800605940	PRJEB49206	SAMEA4766005		8102205444	STANFORD UNIVERSITY SCHOOL OF MEDICINE		public
ERR7738531	hadza			stool				healthy	4		female																													WGS	275	26155877268	PRJEB49206	SAMEA4765821		8159525346	STANFORD UNIVERSITY SCHOOL OF MEDICINE		public
ERR7738532	hadza			stool				healthy	8		male																													WGS	273	24807203429	PRJEB49206	SAMEA4766012		7959403741	STANFORD UNIVERSITY SCHOOL OF MEDICINE		public
ERR7738533	hadza			stool				healthy	adults over eighteen		3																													WGS	278	28850721004	PRJEB49206	SAMEA4969173		9173148424	STANFORD UNIVERSITY SCHOOL OF MEDICINE		public
ERR7738534	hadza			stool				healthy	32		male																													WGS	270	24203400971	PRJEB49206	SAMEA4765884		7836307772	STANFORD UNIVERSITY SCHOOL OF MEDICINE		public
ERR7738535	hadza			stool				healthy	adults over eighteen		3																													WGS	275	29180075465	PRJEB49206	SAMEA4969186		9361546224	STANFORD UNIVERSITY SCHOOL OF MEDICINE		public
ERR7738536	hadza			stool				healthy	10		male																													WGS	274	25995564200	PRJEB49206	SAMEA4766018		8321569523	STANFORD UNIVERSITY SCHOOL OF MEDICINE		public
ERR7738537	hadza			stool				healthy	45		female																													WGS	279	25395984652	PRJEB49206	SAMEA4766193		8751767691	STANFORD UNIVERSITY SCHOOL OF MEDICINE		public
ERR7738544	hadza			stool				healthy	50		female																													WGS	272	24409722593	PRJEB49206	SAMEA4766022		8277230531	STANFORD UNIVERSITY SCHOOL OF MEDICINE		public
ERR7738545	hadza			stool				healthy	adults over eighteen		3																													WGS	273	28534340711	PRJEB49206	SAMEA4969132		9289990141	STANFORD UNIVERSITY SCHOOL OF MEDICINE		public
ERR7738546	hadza			stool				healthy																																WGS	275	27648029687	PRJEB49206	SAMN20031235	MIMARKS.specimen,MIGS/MIMS/MIMARKS.human-gut	9779331449	STANFORD UNIVERSITY SCHOOL OF MEDICINE	2017	public
ERR7738547	hadza			stool				healthy																																WGS	278	30551892084	PRJEB49206	SAMN20031478	MIMARKS.specimen,MIGS/MIMS/MIMARKS.human-gut	9711034336	STANFORD UNIVERSITY SCHOOL OF MEDICINE	2017	public
ERR7738548	hadza			stool				healthy	adults over eighteen		3																													WGS	278	29123375278	PRJEB49206	SAMEA4969177		9410312359	STANFORD UNIVERSITY SCHOOL OF MEDICINE		public
ERR7738549	hadza			stool				healthy																																WGS	275	30355711909	PRJEB49206	SAMN20031350	MIMARKS.specimen,MIGS/MIMS/MIMARKS.human-gut	10385795177	STANFORD UNIVERSITY SCHOOL OF MEDICINE	2017	public
ERR7738550	hadza			stool				healthy	38		female																													WGS	274	26438240309	PRJEB49206	SAMEA4766118		8970928908	STANFORD UNIVERSITY SCHOOL OF MEDICINE		public
ERR7738551	hadza			stool				healthy	adults over eighteen		3																													WGS	275	31751766106	PRJEB49206	SAMEA4969194		10261184229	STANFORD UNIVERSITY SCHOOL OF MEDICINE		public
ERR7738552	hadza			stool				healthy	7		female																													WGS	275	28429010852	PRJEB49206	SAMEA4766196		8919388162	STANFORD UNIVERSITY SCHOOL OF MEDICINE		public
ERR7738553	hadza			stool				healthy	adults over eighteen		3																													WGS	274	30214156642	PRJEB49206	SAMEA4969129		9756535856	STANFORD UNIVERSITY SCHOOL OF MEDICINE		public
ERR7738554	hadza			stool				healthy	adults over eighteen		0																													WGS	275	28780112858	PRJEB49206	SAMEA4969182		9180430500	STANFORD UNIVERSITY SCHOOL OF MEDICINE		public
ERR7738555	hadza			stool				healthy	33		male																													WGS	272	26737916055	PRJEB49206	SAMEA4766253		8691164593	STANFORD UNIVERSITY SCHOOL OF MEDICINE		public
ERR7738556	hadza			stool				healthy	7		female																													WGS	274	25582736017	PRJEB49206	SAMEA4766164		8209179894	STANFORD UNIVERSITY SCHOOL OF MEDICINE		public
ERR7738557	hadza			stool				healthy	55		female																													WGS	274	26336421324	PRJEB49206	SAMEA4765846		8309147223	STANFORD UNIVERSITY SCHOOL OF MEDICINE		public
ERR7738558	hadza			stool				healthy	adults over eighteen		0																													WGS	275	30297177122	PRJEB49206	SAMEA4969127		9682722986	STANFORD UNIVERSITY SCHOOL OF MEDICINE		public
ERR7738559	hadza			stool				healthy	6		female																													WGS	276	28700216819	PRJEB49206	SAMEA4765819		9085647591	STANFORD UNIVERSITY SCHOOL OF MEDICINE		public
ERR7738560	hadza			stool				healthy	adults over eighteen		3																													WGS	273	34103398637	PRJEB49206	SAMEA4969198		14593362667	STANFORD UNIVERSITY SCHOOL OF MEDICINE		public
ERR7738561	hadza			stool				healthy	32		male																													WGS	266	24580949460	PRJEB49206	SAMEA4765854		7708562684	STANFORD UNIVERSITY SCHOOL OF MEDICINE		public
ERR7738562	hadza			stool				healthy																																WGS	276	31418589367	PRJEB49206	SAMN20031480	MIMARKS.specimen,MIGS/MIMS/MIMARKS.human-gut	10037484725	STANFORD UNIVERSITY SCHOOL OF MEDICINE	2017	public
ERR7738563	hadza			stool				healthy	9		male																													WGS	273	26011935948	PRJEB49206	SAMEA4766011		9429198573	STANFORD UNIVERSITY SCHOOL OF MEDICINE		public
ERR7738564	hadza			stool				healthy	adults over eighteen		0																													WGS	274	28548504910	PRJEB49206	SAMEA4969185		11154277827	STANFORD UNIVERSITY SCHOOL OF MEDICINE		public
ERR7738565	hadza			stool				healthy	35		male																													WGS	272	26905464312	PRJEB49206	SAMEA4765847		8594004048	STANFORD UNIVERSITY SCHOOL OF MEDICINE		public
ERR7738566	hadza			stool				healthy	55		female																													WGS	274	25698779948	PRJEB49206	SAMEA4765689		8286528479	STANFORD UNIVERSITY SCHOOL OF MEDICINE		public
ERR7738567	hadza			stool				healthy	35		female																													WGS	274	28548966969	PRJEB49206	SAMEA4765905		9697093757	STANFORD UNIVERSITY SCHOOL OF MEDICINE		public
ERR7738568	hadza			stool				healthy	13		male																													WGS	277	29109048663	PRJEB49206	SAMEA4766259		9190449498	STANFORD UNIVERSITY SCHOOL OF MEDICINE		public
ERR7738569	hadza			stool				healthy	49		female																													WGS	274	28157289729	PRJEB49206	SAMEA4766208		9187417778	STANFORD UNIVERSITY SCHOOL OF MEDICINE		public
ERR7738570	hadza			stool				healthy	21		male																													WGS	273	29712747200	PRJEB49206	SAMEA4766135		9747456886	STANFORD UNIVERSITY SCHOOL OF MEDICINE		public
ERR7738571	hadza			stool				healthy	9		male																													WGS	272	29076600941	PRJEB49206	SAMEA4765921		9368981766	STANFORD UNIVERSITY SCHOOL OF MEDICINE		public
ERR7738572	hadza			stool				healthy	adults over eighteen		3																													WGS	275	32974599782	PRJEB49206	SAMEA4969188		10551554053	STANFORD UNIVERSITY SCHOOL OF MEDICINE		public
ERR7738574	hadza			stool				healthy	48		female																													WGS	275	27481899261	PRJEB49206	SAMEA4765756		8673894150	STANFORD UNIVERSITY SCHOOL OF MEDICINE		public
ERR7738575	hadza			stool				healthy	adults over eighteen		3																													WGS	278	31035820790	PRJEB49206	SAMEA4969195		10039393610	STANFORD UNIVERSITY SCHOOL OF MEDICINE		public
ERR7738576	hadza			stool				healthy	46		female																													WGS	276	27806711534	PRJEB49206	SAMEA4766023		9114124278	STANFORD UNIVERSITY SCHOOL OF MEDICINE		public
ERR7738577	hadza			stool				healthy	10		female																													WGS	273	25172896779	PRJEB49206	SAMEA4766010		8038772612	STANFORD UNIVERSITY SCHOOL OF MEDICINE		public
ERR7738578	hadza			stool				healthy																																WGS	275	33196662707	PRJEB49206	SAMN20031434	MIMARKS.specimen,MIGS/MIMS/MIMARKS.human-gut	10736578403	STANFORD UNIVERSITY SCHOOL OF MEDICINE	2017	public
ERR7738579	hadza			stool				healthy	18		female																													WGS	279	32839119523	PRJEB49206	SAMEA4766366		10359090123	STANFORD UNIVERSITY SCHOOL OF MEDICINE		public
ERR7738580	hadza			stool				healthy	adults over eighteen		3																													WGS	274	32105762352	PRJEB49206	SAMEA4969130		10269589607	STANFORD UNIVERSITY SCHOOL OF MEDICINE		public
ERR7738581	hadza			stool				healthy	23		male																													WGS	274	27898351650	PRJEB49206	SAMEA4765628		9033758314	STANFORD UNIVERSITY SCHOOL OF MEDICINE		public
ERR7738582	hadza			stool				healthy																																WGS	275	31222002460	PRJEB49206	SAMEA11460267		10730131662	STANFORD UNIVERSITY SCHOOL OF MEDICINE	2016	public
ERR7738583	hadza			stool				healthy	adults over eighteen		3																													WGS	275	32890069823	PRJEB49206	SAMEA4969197		10629278391	STANFORD UNIVERSITY SCHOOL OF MEDICINE		public
ERR7738584	hadza			stool				healthy	32		male																													WGS	275	28450923041	PRJEB49206	SAMEA4765647		9493932251	STANFORD UNIVERSITY SCHOOL OF MEDICINE		public
ERR7738585	hadza			stool				healthy	adults over eighteen		3																													WGS	277	33537253828	PRJEB49206	SAMEA4969178		11033615938	STANFORD UNIVERSITY SCHOOL OF MEDICINE		public
ERR7738586	hadza			stool				healthy	48		female																													WGS	274	30653200854	PRJEB49206	SAMEA4765818		9765127434	STANFORD UNIVERSITY SCHOOL OF MEDICINE		public
ERR7738587	hadza			stool				healthy	not collected		not collected																													WGS	275	28052107067	PRJEB49206	SAMEA4765934		9339777444	STANFORD UNIVERSITY SCHOOL OF MEDICINE		public
ERR7738588	hadza			stool				healthy	27		male																													WGS	274	28051149201	PRJEB49206	SAMEA4765655		9032858267	STANFORD UNIVERSITY SCHOOL OF MEDICINE		public
ERR7738591	hadza			stool				healthy	35		male																													WGS	278	32361278445	PRJEB49206	SAMEA4766032		10174292710	STANFORD UNIVERSITY SCHOOL OF MEDICINE		public
ERR7738592	hadza			stool				healthy	adults over eighteen		3																													WGS	275	33070969361	PRJEB49206	SAMEA4969189		10651011392	STANFORD UNIVERSITY SCHOOL OF MEDICINE		public
ERR7738593	hadza			stool				healthy	32		female																													WGS	275	30479608837	PRJEB49206	SAMEA4766187		9725088330	STANFORD UNIVERSITY SCHOOL OF MEDICINE		public
ERR7738594	hadza			stool				healthy	55		male																													WGS	275	25790899809	PRJEB49206	SAMEA4765657		8344099912	STANFORD UNIVERSITY SCHOOL OF MEDICINE		public
ERR7738595	hadza			stool				healthy	10		female																													WGS	276	30161681602	PRJEB49206	SAMEA4766020		9740703027	STANFORD UNIVERSITY SCHOOL OF MEDICINE		public
ERR7738596	hadza			stool				healthy	9		male																													WGS	273	28137101289	PRJEB49206	SAMEA4765862		9156485385	STANFORD UNIVERSITY SCHOOL OF MEDICINE		public
ERR7738597	hadza			stool				healthy																																WGS	274	32367731375	PRJEB49206	SAMN20031362	MIMARKS.specimen,MIGS/MIMS/MIMARKS.human-gut	10521524153	STANFORD UNIVERSITY SCHOOL OF MEDICINE	2017	public
ERR7738598	hadza			stool				healthy	30		female																													WGS	274	31689052242	PRJEB49206	SAMEA4766037		10239340025	STANFORD UNIVERSITY SCHOOL OF MEDICINE		public
ERR7738599	hadza			stool				healthy	9		female																													WGS	274	29153625710	PRJEB49206	SAMEA4766095		9385559423	STANFORD UNIVERSITY SCHOOL OF MEDICINE		public
ERR7738600	hadza			stool				healthy	55		female																													WGS	261	27552270744	PRJEB49206	SAMEA4765810		8783097439	STANFORD UNIVERSITY SCHOOL OF MEDICINE		public
ERR7738601	hadza			stool				healthy	24		male																													WGS	271	29096134795	PRJEB49206	SAMEA4766111		10433052217	STANFORD UNIVERSITY SCHOOL OF MEDICINE		public
ERR7738602	hadza			stool				healthy	12		male																													WGS	279	32006070043	PRJEB49206	SAMEA4765817		9977015167	STANFORD UNIVERSITY SCHOOL OF MEDICINE		public
ERR7738603	hadza			stool				healthy	19		female																													WGS	274	33020305740	PRJEB49206	SAMEA4766172		10669397014	STANFORD UNIVERSITY SCHOOL OF MEDICINE		public
ERR7738604	hadza			stool				healthy	14		female																													WGS	274	27640218427	PRJEB49206	SAMEA4766213		9423708077	STANFORD UNIVERSITY SCHOOL OF MEDICINE		public
ERR7738605	hadza			stool				healthy	6		female																													WGS	276	30246168826	PRJEB49206	SAMEA4765758		9477736617	STANFORD UNIVERSITY SCHOOL OF MEDICINE		public
ERR7738606	hadza			stool				healthy	not collected		not collected																													WGS	275	30955508904	PRJEB49206	SAMEA4765932		10293524650	STANFORD UNIVERSITY SCHOOL OF MEDICINE		public
ERR7738607	hadza			stool				healthy	12		female																													WGS	274	30022143564	PRJEB49206	SAMEA4766006		9752670011	STANFORD UNIVERSITY SCHOOL OF MEDICINE		public
ERR7738608	hadza			stool				healthy	49		female																													WGS	280	34778971731	PRJEB49206	SAMEA4766287		11645299625	STANFORD UNIVERSITY SCHOOL OF MEDICINE		public
ERR7738609	hadza			stool				healthy	25		male																													WGS	264	32977216544	PRJEB49206	SAMEA4766029		10732245240	STANFORD UNIVERSITY SCHOOL OF MEDICINE		public
ERR7738610	hadza			stool				healthy	40		male																													WGS	269	30621942910	PRJEB49206	SAMEA4765883		10564772957	STANFORD UNIVERSITY SCHOOL OF MEDICINE		public
ERR7738611	hadza			stool				healthy	32		female																													WGS	285	34467536933	PRJEB49206	SAMEA4766294		10883461786	STANFORD UNIVERSITY SCHOOL OF MEDICINE		public
ERR7738612	hadza			stool				healthy	25		male																													WGS	273	29642121485	PRJEB49206	SAMEA4766409		10033120781	STANFORD UNIVERSITY SCHOOL OF MEDICINE		public
ERR7738613	hadza			stool				healthy	13		female																													WGS	274	33647628672	PRJEB49206	SAMEA4766015		10833267543	STANFORD UNIVERSITY SCHOOL OF MEDICINE		public
ERR7738614	hadza			stool				healthy	32		male																													WGS	267	25758580108	PRJEB49206	SAMEA4765643		8107201821	STANFORD UNIVERSITY SCHOOL OF MEDICINE		public
ERR7738616	hadza			stool				healthy	33		male																													WGS	283	36518397294	PRJEB49206	SAMEA4766307		11250534554	STANFORD UNIVERSITY SCHOOL OF MEDICINE		public
ERR7738617	hadza			stool				healthy	20		male																													WGS	279	31003599768	PRJEB49206	SAMEA4766350		9860742731	STANFORD UNIVERSITY SCHOOL OF MEDICINE		public
ERR7738619	hadza			stool				healthy	adults over eighteen		3																													WGS	275	36927662202	PRJEB49206	SAMEA4969192		11959261807	STANFORD UNIVERSITY SCHOOL OF MEDICINE		public
ERR7738620	hadza			stool				healthy																																WGS	273	33598125836	PRJEB49206	SAMN20031246	MIMARKS.specimen,MIGS/MIMS/MIMARKS.human-gut	11872149242	STANFORD UNIVERSITY SCHOOL OF MEDICINE	2017	public
ERR7738621	hadza			stool				healthy	adults over eighteen		0																													WGS	275	37188992252	PRJEB49206	SAMEA4969160		13422090149	STANFORD UNIVERSITY SCHOOL OF MEDICINE		public
ERR7738622	hadza			stool				healthy	27		male																													WGS	277	31454998971	PRJEB49206	SAMEA4765661		10643603741	STANFORD UNIVERSITY SCHOOL OF MEDICINE		public
ERR7738623	hadza			stool				healthy	22		female																													WGS	274	35857532782	PRJEB49206	SAMEA4766035		11530731320	STANFORD UNIVERSITY SCHOOL OF MEDICINE		public
ERR7738624	hadza			stool				healthy	26		female																													WGS	274	38814675508	PRJEB49206	SAMEA4765669		12614453782	STANFORD UNIVERSITY SCHOOL OF MEDICINE		public
ERR7738626	hadza			stool				healthy	12		female																													WGS	275	35802262676	PRJEB49206	SAMEA4766007		11424543990	STANFORD UNIVERSITY SCHOOL OF MEDICINE		public
ERR7738627	hadza			stool				healthy	48		male																													WGS	274	33579760227	PRJEB49206	SAMEA4765610		10858255073	STANFORD UNIVERSITY SCHOOL OF MEDICINE		public
ERR7738628	hadza			stool				healthy	9		male																													WGS	275	34151754052	PRJEB49206	SAMEA4765921		12271438983	STANFORD UNIVERSITY SCHOOL OF MEDICINE		public
ERR7738629	hadza			stool				healthy	48		female																													WGS	273	32289636028	PRJEB49206	SAMEA4765756		10378500167	STANFORD UNIVERSITY SCHOOL OF MEDICINE		public
ERR7738630	hadza			stool				healthy	55		male																													WGS	273	33074963730	PRJEB49206	SAMEA4765641		10870964064	STANFORD UNIVERSITY SCHOOL OF MEDICINE		public
ERR7738631	hadza			stool				healthy	32		male																													WGS	282	37086460873	PRJEB49206	SAMEA4765888		11405314781	STANFORD UNIVERSITY SCHOOL OF MEDICINE		public
ERR7738633	hadza			stool				healthy																																WGS	274	34992138418	PRJEB49206	SAMN20031437	MIMARKS.specimen,MIGS/MIMS/MIMARKS.human-gut	11340689651	STANFORD UNIVERSITY SCHOOL OF MEDICINE	2017	public
ERR7738643	hadza			stool				healthy	19		female																													WGS	277	37638645262	PRJEB49206	SAMEA4766173		12752145901	STANFORD UNIVERSITY SCHOOL OF MEDICINE		public
ERR7738645	hadza			stool				healthy	adults over eighteen		0																													WGS	278	43010902293	PRJEB49206	SAMEA4969180		13580431957	STANFORD UNIVERSITY SCHOOL OF MEDICINE		public
ERR7738651	hadza			stool				healthy	15		female																													WGS	281	42193034001	PRJEB49206	SAMEA4766167		13454597238	STANFORD UNIVERSITY SCHOOL OF MEDICINE		public
ERR7738653	hadza			stool				healthy	adults over eighteen		0																													WGS	280	45313182610	PRJEB49206	SAMEA4969170		14615537615	STANFORD UNIVERSITY SCHOOL OF MEDICINE		public
ERR7738657	hadza			stool				healthy	14		female																													WGS	275	37906700925	PRJEB49206	SAMEA4766013		12448736875	STANFORD UNIVERSITY SCHOOL OF MEDICINE		public
ERR7738659	hadza			stool				healthy	not collected		not collected																													WGS	275	42468207269	PRJEB49206	SAMEA4765931		13768328566	STANFORD UNIVERSITY SCHOOL OF MEDICINE		public
ERR7738660	hadza			stool				healthy	49		female																													WGS	274	39657790684	PRJEB49206	SAMEA4765816		15809232207	STANFORD UNIVERSITY SCHOOL OF MEDICINE		public
ERR7738661	hadza			stool				healthy	50		female																													WGS	278	43434748467	PRJEB49206	SAMEA4766166		13714503791	STANFORD UNIVERSITY SCHOOL OF MEDICINE		public
ERR7738662	hadza			stool				healthy	adults over eighteen		3																													WGS	275	48046852666	PRJEB49206	SAMEA4969166		15047761002	STANFORD UNIVERSITY SCHOOL OF MEDICINE		public
ERR7738664	hadza			stool				healthy	16		male																													WGS	280	50212093161	PRJEB49206	SAMEA4766371		15634461715	STANFORD UNIVERSITY SCHOOL OF MEDICINE		public
ERR7738665	hadza			stool				healthy																																WGS	280	49513831071	PRJEB49206	SAMN20031487	MIMARKS.specimen,MIGS/MIMS/MIMARKS.human-gut	15811902562	STANFORD UNIVERSITY SCHOOL OF MEDICINE	2017	public
ERR7738936	hadza			stool				healthy	10		female																													WGS	280	46300133756	PRJEB49206	SAMEA4766019		14363000856	STANFORD UNIVERSITY SCHOOL OF MEDICINE		public
ERR7738937	hadza			stool				healthy																																WGS	280	56393028264	PRJEB49206	SAMN20031335	MIMARKS.specimen,MIGS/MIMS/MIMARKS.human-gut	18097196246	STANFORD UNIVERSITY SCHOOL OF MEDICINE	2017	public
ERR7738938	hadza			stool				healthy	adults over eighteen		0																													WGS	279	54858681392	PRJEB49206	SAMEA4969120		24843137367	STANFORD UNIVERSITY SCHOOL OF MEDICINE		public
ERR7738957	hadza			stool				healthy	40		male																													WGS	273	53061542178	PRJEB49206	SAMEA4765908		16870362775	STANFORD UNIVERSITY SCHOOL OF MEDICINE		public
ERR7738959	hadza			stool				healthy	24		male																													WGS	280	55022782156	PRJEB49206	SAMEA4766184		20981401211	STANFORD UNIVERSITY SCHOOL OF MEDICINE		public
ERR7739005	hadza			stool				healthy	adults over eighteen		0																													WGS	280	68461654389	PRJEB49206	SAMEA4969159		25524669281	STANFORD UNIVERSITY SCHOOL OF MEDICINE		public
ERR7745291	hadza			stool				healthy	14		female																													WGS	280	82058523573	PRJEB49206	SAMEA4766318		25663271559	STANFORD UNIVERSITY SCHOOL OF MEDICINE		public
ERR7745329	hadza			stool				healthy	18		female																													WGS	270	10685023641	PRJEB49206	SAMEA4766360		3509885699	STANFORD UNIVERSITY SCHOOL OF MEDICINE		public
ERR7745335	hadza			stool				healthy	not collected		male																													WGS	271	77909094716	PRJEB49206	SAMEA4765906		24089604761	STANFORD UNIVERSITY SCHOOL OF MEDICINE		public
ERR7745346	hadza			stool				healthy	adults over eighteen		3																													WGS	281	84604215426	PRJEB49206	SAMEA4969165		30575939456	STANFORD UNIVERSITY SCHOOL OF MEDICINE		public
ERR7745362	hadza			stool				healthy	49		male																													WGS	273	11327112350	PRJEB49206	SAMEA4765907		3440576753	STANFORD UNIVERSITY SCHOOL OF MEDICINE		public
ERR7745366	hadza			stool				healthy	33		male																													WGS	267	11803476233	PRJEB49206	SAMEA4766253		3750731002	STANFORD UNIVERSITY SCHOOL OF MEDICINE		public
ERR7745371	hadza			stool				healthy	33		male																													WGS	279	13619311150	PRJEB49206	SAMEA4766275		4232085458	STANFORD UNIVERSITY SCHOOL OF MEDICINE		public
ERR7745376	hadza			stool				healthy	21		male																													WGS	273	13011397013	PRJEB49206	SAMEA4765984		4180914105	STANFORD UNIVERSITY SCHOOL OF MEDICINE		public
ERR7745378	hadza			stool				healthy	2		male																													WGS	276	12745714117	PRJEB49206	SAMEA4766191		4073780297	STANFORD UNIVERSITY SCHOOL OF MEDICINE		public
ERR7745382	hadza			stool				healthy	55		female																													WGS	275	13128081471	PRJEB49206	SAMEA4766268		4249568021	STANFORD UNIVERSITY SCHOOL OF MEDICINE		public
ERR7745383	hadza			stool				healthy	25		male																													WGS	275	12908968545	PRJEB49206	SAMEA4766182		4172433417	STANFORD UNIVERSITY SCHOOL OF MEDICINE		public
ERR7745384	hadza			stool				healthy	6		female																													WGS	274	13420736749	PRJEB49206	SAMEA4766200		4344696743	STANFORD UNIVERSITY SCHOOL OF MEDICINE		public
ERR7745386	hadza			stool				healthy	0.3		female																													WGS	270	12564440124	PRJEB49206	SAMEA4766055		4125929894	STANFORD UNIVERSITY SCHOOL OF MEDICINE		public
ERR7745388	hadza			stool				healthy	30		male																													WGS	276	13290781341	PRJEB49206	SAMEA4766240		4345576579	STANFORD UNIVERSITY SCHOOL OF MEDICINE		public
ERR7745389	hadza			stool				healthy	2		female																													WGS	276	13421631910	PRJEB49206	SAMEA4766203		4341462172	STANFORD UNIVERSITY SCHOOL OF MEDICINE		public
ERR7745397	hadza			stool				healthy	65		male																													WGS	274	12316790879	PRJEB49206	SAMEA4765861		3923971720	STANFORD UNIVERSITY SCHOOL OF MEDICINE		public
ERR7745398	hadza			stool				healthy	40		male																													WGS	274	12862623619	PRJEB49206	SAMEA4765822		4065045089	STANFORD UNIVERSITY SCHOOL OF MEDICINE		public
ERR7745402	hadza			stool				healthy	3		female																													WGS	273	12768544309	PRJEB49206	SAMEA4766302		4398680882	STANFORD UNIVERSITY SCHOOL OF MEDICINE		public
ERR7745403	hadza			stool				healthy	0.25		female																													WGS	275	13426030054	PRJEB49206	SAMEA4766267		4374936567	STANFORD UNIVERSITY SCHOOL OF MEDICINE		public
ERR7745408	hadza			stool				healthy	3		male																													WGS	274	12871423379	PRJEB49206	SAMEA4765877		4242437344	STANFORD UNIVERSITY SCHOOL OF MEDICINE		public
ERR7745410	hadza			stool				healthy	0.5		male																													WGS	274	13176043422	PRJEB49206	SAMEA4766304		4179049666	STANFORD UNIVERSITY SCHOOL OF MEDICINE		public
ERR7745411	hadza			stool				healthy	9		male																													WGS	268	13334279798	PRJEB49206	SAMEA4765831		4165784218	STANFORD UNIVERSITY SCHOOL OF MEDICINE		public
ERR7745412	hadza			stool				healthy	32		female																													WGS	275	14344780226	PRJEB49206	SAMEA4766239		4651957586	STANFORD UNIVERSITY SCHOOL OF MEDICINE		public
ERR7745414	hadza			stool				healthy	55		male																													WGS	263	12154387820	PRJEB49206	SAMEA4765828		3778727646	STANFORD UNIVERSITY SCHOOL OF MEDICINE		public
ERR7745419	hadza			stool				healthy	35		male																													WGS	277	14297116295	PRJEB49206	SAMEA4766315		4523446380	STANFORD UNIVERSITY SCHOOL OF MEDICINE		public
ERR7745420	hadza			stool				healthy	13		male																													WGS	274	13137031122	PRJEB49206	SAMEA4766209		4599166348	STANFORD UNIVERSITY SCHOOL OF MEDICINE		public
ERR7745423	hadza			stool				healthy	55		male																													WGS	275	13829218750	PRJEB49206	SAMEA4765911		4533083934	STANFORD UNIVERSITY SCHOOL OF MEDICINE		public
ERR7745425	hadza			stool				healthy	1.5		male																													WGS	278	13948872741	PRJEB49206	SAMEA4765572		4450989949	STANFORD UNIVERSITY SCHOOL OF MEDICINE		public
ERR7745427	hadza			stool				healthy	4		male																													WGS	274	16757129357	PRJEB49206	SAMEA4766201		5385809973	STANFORD UNIVERSITY SCHOOL OF MEDICINE		public
ERR7745429	hadza			stool				healthy	32		male																													WGS	262	12469141807	PRJEB49206	SAMEA4765912		4076657854	STANFORD UNIVERSITY SCHOOL OF MEDICINE		public
ERR7745431	hadza			stool				healthy	29		male																													WGS	271	14270078314	PRJEB49206	SAMEA4765859		4682609114	STANFORD UNIVERSITY SCHOOL OF MEDICINE		public
ERR7745432	hadza			stool				healthy	55		male																													WGS	274	13132526128	PRJEB49206	SAMEA4765622		4297568278	STANFORD UNIVERSITY SCHOOL OF MEDICINE		public
ERR7745433	hadza			stool				healthy	9		male																													WGS	273	12892937020	PRJEB49206	SAMEA4765866		4152112838	STANFORD UNIVERSITY SCHOOL OF MEDICINE		public
ERR7745434	hadza			stool				healthy	3		female																													WGS	275	13962497711	PRJEB49206	SAMEA4765872		4411788274	STANFORD UNIVERSITY SCHOOL OF MEDICINE		public
ERR7745438	hadza			stool				healthy	3		female																													WGS	276	13940178818	PRJEB49206	SAMEA4765833		4463183160	STANFORD UNIVERSITY SCHOOL OF MEDICINE		public
ERR7745539	hadza			stool				healthy	20		female																													WGS	245	13589127493	PRJEB49206	SAMEA4765987		4298628756	STANFORD UNIVERSITY SCHOOL OF MEDICINE		public
ERR7745544	hadza			stool				healthy	12		male																													WGS	271	13620439811	PRJEB49206	SAMEA4765913		4279805825	STANFORD UNIVERSITY SCHOOL OF MEDICINE		public
ERR7745545	hadza			stool				healthy	1.5		male																													WGS	262	15469427344	PRJEB49206	SAMEA4766355		5022227745	STANFORD UNIVERSITY SCHOOL OF MEDICINE		public
ERR7745556	hadza			stool				healthy	65		male																													WGS	270	14268870755	PRJEB49206	SAMEA4765827		5110574172	STANFORD UNIVERSITY SCHOOL OF MEDICINE		public
ERR7745559	hadza			stool				healthy	45		female																													WGS	273	14086818487	PRJEB49206	SAMEA4765829		4532832544	STANFORD UNIVERSITY SCHOOL OF MEDICINE		public
ERR7745561	hadza			stool				healthy	0.5		male																													WGS	280	17345993183	PRJEB49206	SAMEA4766204		5435054103	STANFORD UNIVERSITY SCHOOL OF MEDICINE		public
ERR7745563	hadza			stool				healthy	not collected		female																													WGS	274	14880833575	PRJEB49206	SAMEA4765876		4719817246	STANFORD UNIVERSITY SCHOOL OF MEDICINE		public
ERR7745565	hadza			stool				healthy	3		male																													WGS	271	15069030749	PRJEB49206	SAMEA4765865		4883956513	STANFORD UNIVERSITY SCHOOL OF MEDICINE		public
ERR7745577	hadza			stool				healthy	3		male																													WGS	272	15273695387	PRJEB49206	SAMEA4765574		4689845385	STANFORD UNIVERSITY SCHOOL OF MEDICINE		public
ERR7745582	hadza			stool				healthy	32		male																													WGS	276	16814898673	PRJEB49206	SAMEA4765910		5129002297	STANFORD UNIVERSITY SCHOOL OF MEDICINE		public
ERR7745588	hadza			stool				healthy	3		female																													WGS	277	15925302934	PRJEB49206	SAMEA4765564		5094567208	STANFORD UNIVERSITY SCHOOL OF MEDICINE		public
ERR7745594	hadza			stool				healthy	2		male																													WGS	273	19478899882	PRJEB49206	SAMEA4766079		6351653952	STANFORD UNIVERSITY SCHOOL OF MEDICINE		public
ERR7745596	hadza			stool				healthy	adults over eighteen		3																													WGS	278	19366413374	PRJEB49206	SAMEA4969133		7432529878	STANFORD UNIVERSITY SCHOOL OF MEDICINE		public
ERR7745603	hadza			stool				healthy	18		female																													WGS	268	18693411803	PRJEB49206	SAMEA4766052		6046188173	STANFORD UNIVERSITY SCHOOL OF MEDICINE		public
ERR7745613	hadza			stool				healthy	0.3		male																													WGS	271	18108268611	PRJEB49206	SAMEA4766053		5919213965	STANFORD UNIVERSITY SCHOOL OF MEDICINE		public
ERR7745614	hadza			stool				healthy	30		male																													WGS	266	17848836135	PRJEB49206	SAMEA4765830		6266844036	STANFORD UNIVERSITY SCHOOL OF MEDICINE		public
ERR7745621	hadza			stool				healthy	0.5		female																													WGS	277	19376556578	PRJEB49206	SAMEA4765731		6272354908	STANFORD UNIVERSITY SCHOOL OF MEDICINE		public
ERR7745625	hadza			stool				healthy	9		male																													WGS	276	19150169712	PRJEB49206	SAMEA4765832		6315686836	STANFORD UNIVERSITY SCHOOL OF MEDICINE		public
ERR7745634	hadza			stool				healthy	18		female																													WGS	266	6716203320	PRJEB49206	SAMEA4766066		2255691722	STANFORD UNIVERSITY SCHOOL OF MEDICINE		public
ERR7745648	hadza			stool				healthy	65		male																													WGS	278	19108774410	PRJEB49206	SAMEA4765624		6493003919	STANFORD UNIVERSITY SCHOOL OF MEDICINE		public
ERR7745675	hadza			stool				healthy	3		female																													WGS	279	21063751686	PRJEB49206	SAMEA4766202		6852906881	STANFORD UNIVERSITY SCHOOL OF MEDICINE		public
ERR7745687	hadza			stool				healthy	45		female																													WGS	281	20595278269	PRJEB49206	SAMEA4765554		6664708031	STANFORD UNIVERSITY SCHOOL OF MEDICINE		public
ERR7745719	hadza			stool				healthy	2		female																													WGS	279	23659475001	PRJEB49206	SAMEA4766303		8277447682	STANFORD UNIVERSITY SCHOOL OF MEDICINE		public
ERR7745722	hadza			stool				healthy	0.175		male																													WGS	241	21848864678	PRJEB49206	SAMEA4766361		6951700678	STANFORD UNIVERSITY SCHOOL OF MEDICINE		public
ERR7745743	hadza			stool				healthy	2		male																													WGS	277	21474469144	PRJEB49206	SAMEA4765878		7936904702	STANFORD UNIVERSITY SCHOOL OF MEDICINE		public
ERR7745755	hadza			stool				healthy	adults over eighteen		3																													WGS	275	25280516695	PRJEB49206	SAMEA4969164		7952255230	STANFORD UNIVERSITY SCHOOL OF MEDICINE		public
ERR7745759	hadza			stool				healthy	25		female																													WGS	283	23840786337	PRJEB49206	SAMEA4765570		7408922255	STANFORD UNIVERSITY SCHOOL OF MEDICINE		public
ERR7745760	hadza			stool				healthy	adults over eighteen		0																													WGS	275	25983865897	PRJEB49206	SAMEA4969158		8275088925	STANFORD UNIVERSITY SCHOOL OF MEDICINE		public
ERR7745769	hadza			stool				healthy	adults over eighteen		3																													WGS	276	25997952933	PRJEB49206	SAMEA4969192		8265695275	STANFORD UNIVERSITY SCHOOL OF MEDICINE		public
ERR7745777	hadza			stool				healthy	adults over eighteen		0																													WGS	274	26042969814	PRJEB49206	SAMEA4969181		9107386972	STANFORD UNIVERSITY SCHOOL OF MEDICINE		public
ERR7745779	hadza			stool				healthy	adults over eighteen		3																													WGS	278	26455180471	PRJEB49206	SAMEA4969175		8646334054	STANFORD UNIVERSITY SCHOOL OF MEDICINE		public
ERR7745783	hadza			stool				healthy	14		female																													WGS	274	26113301374	PRJEB49206	SAMEA4766237		8511937454	STANFORD UNIVERSITY SCHOOL OF MEDICINE		public
ERR7745787	hadza			stool				healthy	adults over eighteen		0																													WGS	277	26678325988	PRJEB49206	SAMEA4969121		8771690745	STANFORD UNIVERSITY SCHOOL OF MEDICINE		public
ERR7745815	hadza			stool				healthy	not collected		not collected																													WGS	275	25724963898	PRJEB49206	SAMEA4765935		8336262976	STANFORD UNIVERSITY SCHOOL OF MEDICINE		public
ERR7745816	hadza			stool				healthy	21		male																													WGS	270	25761138635	PRJEB49206	SAMEA4765870		8507652885	STANFORD UNIVERSITY SCHOOL OF MEDICINE		public
ERR7745819	hadza			stool				healthy	4		male																													WGS	279	29183102342	PRJEB49206	SAMEA4766247		9195413382	STANFORD UNIVERSITY SCHOOL OF MEDICINE		public
ERR7745823	hadza			stool				healthy	35		female																													WGS	274	27222935433	PRJEB49206	SAMEA4766357		8762945542	STANFORD UNIVERSITY SCHOOL OF MEDICINE		public
ERR7745828	hadza			stool				healthy	21		female																													WGS	274	26051653342	PRJEB49206	SAMEA4766051		8389992415	STANFORD UNIVERSITY SCHOOL OF MEDICINE		public
ERR7745831	hadza			stool				healthy	adults over eighteen		0																													WGS	276	28178047182	PRJEB49206	SAMEA4969125		9534830694	STANFORD UNIVERSITY SCHOOL OF MEDICINE		public
ERR7745835	hadza			stool				healthy	7		female																													WGS	274	27102977250	PRJEB49206	SAMEA4766003		8994297027	STANFORD UNIVERSITY SCHOOL OF MEDICINE		public
ERR7745836	hadza			stool				healthy	adults over eighteen		0																													WGS	274	28193667057	PRJEB49206	SAMEA4969124		10208097708	STANFORD UNIVERSITY SCHOOL OF MEDICINE		public
ERR7745845	hadza			stool				healthy	12		male																													WGS	274	27862858364	PRJEB49206	SAMEA4766372		9304868924	STANFORD UNIVERSITY SCHOOL OF MEDICINE		public
ERR7745852	hadza			stool				healthy	28		female																													WGS	277	30341449501	PRJEB49206	SAMEA4766050		10120254141	STANFORD UNIVERSITY SCHOOL OF MEDICINE		public
ERR7745854	hadza			stool				healthy	40		male																													WGS	274	27235979662	PRJEB49206	SAMEA4765822		8603626876	STANFORD UNIVERSITY SCHOOL OF MEDICINE		public
ERR7745858	hadza			stool				healthy	adults over eighteen		0																													WGS	275	28729824228	PRJEB49206	SAMEA4969161		9281562072	STANFORD UNIVERSITY SCHOOL OF MEDICINE		public
ERR7745859	hadza			stool				healthy	35		male																													WGS	275	26790869029	PRJEB49206	SAMEA4765626		8429258151	STANFORD UNIVERSITY SCHOOL OF MEDICINE		public
ERR7745867	hadza			stool				healthy	6		female																													WGS	274	12958097399	PRJEB49206	SAMEA4766300		4427773448	STANFORD UNIVERSITY SCHOOL OF MEDICINE		public
ERR7745870	hadza			stool				healthy	19		male																													WGS	274	29272501192	PRJEB49206	SAMEA4765983		9525035580	STANFORD UNIVERSITY SCHOOL OF MEDICINE		public
ERR7745874	hadza			stool				healthy	not collected		female																													WGS	269	12365912138	PRJEB49206	SAMEA4765836		3868797004	STANFORD UNIVERSITY SCHOOL OF MEDICINE		public
ERR7745876	hadza			stool				healthy	0.6		female																													WGS	266	13117847788	PRJEB49206	SAMEA4766099		4496788596	STANFORD UNIVERSITY SCHOOL OF MEDICINE		public
ERR7745877	hadza			stool				healthy	adults over eighteen		0																													WGS	278	30509272217	PRJEB49206	SAMEA4969167		9584535088	STANFORD UNIVERSITY SCHOOL OF MEDICINE		public
ERR7745881	hadza			stool				healthy	55		male																													WGS	272	12968873985	PRJEB49206	SAMEA4765797		4309520922	STANFORD UNIVERSITY SCHOOL OF MEDICINE		public
ERR7745884	hadza			stool				healthy	adults over eighteen		0																													WGS	278	31138215579	PRJEB49206	SAMEA4969179		10100708951	STANFORD UNIVERSITY SCHOOL OF MEDICINE		public
ERR7745888	hadza			stool				healthy	3		female																													WGS	272	13349574777	PRJEB49206	SAMEA4766069		4236040554	STANFORD UNIVERSITY SCHOOL OF MEDICINE		public
ERR7745890	hadza			stool				healthy	30		female																													WGS	277	29088654412	PRJEB49206	SAMEA4766199		9239379256	STANFORD UNIVERSITY SCHOOL OF MEDICINE		public
ERR7745896	hadza			stool				healthy	48		female																													WGS	276	33673508786	PRJEB49206	SAMEA4765914		11104639173	STANFORD UNIVERSITY SCHOOL OF MEDICINE		public
ERR7745897	hadza			stool				healthy	not collected		male																													WGS	274	12809283497	PRJEB49206	SAMEA4765806		4232558607	STANFORD UNIVERSITY SCHOOL OF MEDICINE		public
ERR7745903	hadza			stool				healthy	29		male																													WGS	277	30266027372	PRJEB49206	SAMEA4765909		9176545559	STANFORD UNIVERSITY SCHOOL OF MEDICINE		public
ERR7745906	hadza			stool				healthy	35		male																													WGS	274	28772512257	PRJEB49206	SAMEA4766056		9587286651	STANFORD UNIVERSITY SCHOOL OF MEDICINE		public
ERR7745908	hadza			stool				healthy	adults over eighteen		3																													WGS	275	31076422204	PRJEB49206	SAMEA4969196		10103458156	STANFORD UNIVERSITY SCHOOL OF MEDICINE		public
ERR7745914	hadza			stool				healthy	3		male																													WGS	267	14046611498	PRJEB49206	SAMEA4765843		4612157073	STANFORD UNIVERSITY SCHOOL OF MEDICINE		public
ERR7745918	hadza			stool				healthy	5		male																													WGS	277	28153664391	PRJEB49206	SAMEA4765703		8956896763	STANFORD UNIVERSITY SCHOOL OF MEDICINE		public
ERR7745919	hadza			stool				healthy	61		male																													WGS	269	14020860143	PRJEB49206	SAMEA4765837		4958300265	STANFORD UNIVERSITY SCHOOL OF MEDICINE		public
ERR7745922	hadza			stool				healthy	2		female																													WGS	278	15965560691	PRJEB49206	SAMEA4766385		5346724072	STANFORD UNIVERSITY SCHOOL OF MEDICINE		public
ERR7745924	hadza			stool				healthy	not collected		not collected																													WGS	274	30988228375	PRJEB49206	SAMEA4765940		9912235616	STANFORD UNIVERSITY SCHOOL OF MEDICINE		public
ERR7745937	hadza			stool				healthy	18		male																													WGS	275	15116384581	PRJEB49206	SAMEA4765805		4788542436	STANFORD UNIVERSITY SCHOOL OF MEDICINE		public
ERR7745947	hadza			stool				healthy	40		male																													WGS	274	30866874988	PRJEB49206	SAMEA4765639		9979766758	STANFORD UNIVERSITY SCHOOL OF MEDICINE		public
ERR7745948	hadza			stool				healthy	30		female																													WGS	274	15613861727	PRJEB49206	SAMEA4766381		5261461462	STANFORD UNIVERSITY SCHOOL OF MEDICINE		public
ERR7745951	hadza			stool				healthy	40		female																													WGS	274	30187376532	PRJEB49206	SAMEA4765556		9817131057	STANFORD UNIVERSITY SCHOOL OF MEDICINE		public
ERR7745953	hadza			stool				healthy	35		male																													WGS	269	15438907505	PRJEB49206	SAMEA4765812		4981339016	STANFORD UNIVERSITY SCHOOL OF MEDICINE		public
ERR7745963	hadza			stool				healthy	5		female																													WGS	277	31417922824	PRJEB49206	SAMEA4766198		9885967284	STANFORD UNIVERSITY SCHOOL OF MEDICINE		public
ERR7745967	hadza			stool				healthy	2		male																													WGS	270	16603428960	PRJEB49206	SAMEA4765844		5402415172	STANFORD UNIVERSITY SCHOOL OF MEDICINE		public
ERR7745970	hadza			stool				healthy	49		female																													WGS	274	13226522207	PRJEB49206	SAMEA4766258		4266345366	STANFORD UNIVERSITY SCHOOL OF MEDICINE		public
ERR7745975	hadza			stool				healthy	not collected		not collected																													WGS	275	32627077967	PRJEB49206	SAMEA4765942		10563684969	STANFORD UNIVERSITY SCHOOL OF MEDICINE		public
ERR7745985	hadza			stool				healthy	adults over eighteen		3																													WGS	279	33984770157	PRJEB49206	SAMEA4969162		12469757584	STANFORD UNIVERSITY SCHOOL OF MEDICINE		public
ERR7745989	hadza			stool				healthy	4		female																													WGS	270	11786399276	PRJEB49206	SAMEA4765856		4197025333	STANFORD UNIVERSITY SCHOOL OF MEDICINE		public
ERR7745990	hadza			stool				healthy	21		male																													WGS	279	33244537248	PRJEB49206	SAMEA4766370		10567183017	STANFORD UNIVERSITY SCHOOL OF MEDICINE		public
ERR7745994	hadza			stool				healthy	45		female																													WGS	274	33363928078	PRJEB49206	SAMEA4765999		11010760714	STANFORD UNIVERSITY SCHOOL OF MEDICINE		public
ERR7746009	hadza			stool				healthy	not collected		female																													WGS	238	31574970796	PRJEB49206	SAMEA4765820		10145468061	STANFORD UNIVERSITY SCHOOL OF MEDICINE		public
ERR7746012	hadza			stool				healthy	38		female																													WGS	277	18145944902	PRJEB49206	SAMEA4766255		6062912913	STANFORD UNIVERSITY SCHOOL OF MEDICINE		public
ERR7746030	hadza			stool				healthy	not collected		not collected																													WGS	274	34857646864	PRJEB49206	SAMEA4765940		11277266168	STANFORD UNIVERSITY SCHOOL OF MEDICINE		public
ERR7746048	hadza			stool				healthy	12		female																													WGS	274	33215521769	PRJEB49206	SAMEA4766014		10688926743	STANFORD UNIVERSITY SCHOOL OF MEDICINE		public
ERR7746051	hadza			stool				healthy	55		male																													WGS	274	35195565950	PRJEB49206	SAMEA4765986		11167841197	STANFORD UNIVERSITY SCHOOL OF MEDICINE		public
ERR7746061	hadza			stool				healthy	not collected		not collected																													WGS	274	34604445854	PRJEB49206	SAMEA4765942		12047147320	STANFORD UNIVERSITY SCHOOL OF MEDICINE		public
ERR7746094	hadza			stool				healthy	45		female																													WGS	274	35595124066	PRJEB49206	SAMEA4765562		11496644319	STANFORD UNIVERSITY SCHOOL OF MEDICINE		public
ERR7746101	hadza			stool				healthy	35		male																													WGS	273	15159213495	PRJEB49206	SAMEA4765626		5573885088	STANFORD UNIVERSITY SCHOOL OF MEDICINE		public
ERR7746111	hadza			stool				healthy	19		female																													WGS	278	38270219764	PRJEB49206	SAMEA4766362		12621743232	STANFORD UNIVERSITY SCHOOL OF MEDICINE		public
ERR7746113	hadza			stool				healthy	47		male																													WGS	273	37391768832	PRJEB49206	SAMEA4765612		12831086936	STANFORD UNIVERSITY SCHOOL OF MEDICINE		public
ERR7746144	hadza			stool				healthy	32		female																													WGS	229	19899739069	PRJEB49206	SAMEA4766094		6393551547	STANFORD UNIVERSITY SCHOOL OF MEDICINE		public
ERR7746184	hadza			stool				healthy	29		male																													WGS	273	25963482672	PRJEB49206	SAMEA4765813		8249307278	STANFORD UNIVERSITY SCHOOL OF MEDICINE		public
ERR7746185	hadza			stool				healthy	0.3		male																													WGS	269	2311007172	PRJEB49206	SAMEA4766067		757767503	STANFORD UNIVERSITY SCHOOL OF MEDICINE		public
ERR7746217	hadza			stool				healthy	40		male																													WGS	274	27041561678	PRJEB49206	SAMEA4766226		8619440504	STANFORD UNIVERSITY SCHOOL OF MEDICINE		public
ERR7746219	hadza			stool				healthy	55		male																													WGS	274	26779227419	PRJEB49206	SAMEA4766378		9300834530	STANFORD UNIVERSITY SCHOOL OF MEDICINE		public
ERR7746233	hadza			stool				healthy	not collected		male																													WGS	269	5971652271	PRJEB49206	SAMEA4765835		1925771147	STANFORD UNIVERSITY SCHOOL OF MEDICINE		public
ERR7746285	hadza			stool				healthy	not collected		male																													WGS	275	29338196812	PRJEB49206	SAMEA4765835		9220618897	STANFORD UNIVERSITY SCHOOL OF MEDICINE		public
ERR7746321	hadza			stool				healthy	not collected		not collected																													WGS	275	29186487133	PRJEB49206	SAMEA4765931		9371970123	STANFORD UNIVERSITY SCHOOL OF MEDICINE		public
ERR7746344	hadza			stool				healthy	4		male																													WGS	285	30469548539	PRJEB49206	SAMEA4766383		9504279629	STANFORD UNIVERSITY SCHOOL OF MEDICINE		public
ERR7746345	hadza			stool				healthy	not collected		not collected																													WGS	274	30122523624	PRJEB49206	SAMEA4765932		10396132375	STANFORD UNIVERSITY SCHOOL OF MEDICINE		public
ERR7746349	hadza			stool				healthy	12		male																													WGS	279	33749786039	PRJEB49206	SAMEA4765766		10467653362	STANFORD UNIVERSITY SCHOOL OF MEDICINE		public
ERR7746365	hadza			stool				healthy	45																															WGS	275	31108363629	PRJEB49206	SAMEA11460265		9960197658	STANFORD UNIVERSITY SCHOOL OF MEDICINE	2014-08-20	public
ERR7746398	hadza			stool				healthy	33		male																													WGS	286	30503360720	PRJEB49206	SAMEA4766273		9444993948	STANFORD UNIVERSITY SCHOOL OF MEDICINE		public
ERR7746411	hadza			stool				healthy	1.5		male																													WGS	278	49258438970	PRJEB49206	SAMEA4765572		18657358744	STANFORD UNIVERSITY SCHOOL OF MEDICINE		public
ERR7746433	hadza			stool				healthy	22		female																													WGS	275	12755477895	PRJEB49206	SAMEA4766234		4124042634	STANFORD UNIVERSITY SCHOOL OF MEDICINE		public
ERR7746436	hadza			stool				healthy	40		male																													WGS	273	12506382686	PRJEB49206	SAMEA4766272		4116471295	STANFORD UNIVERSITY SCHOOL OF MEDICINE		public
ERR7746440	hadza			stool				healthy	35		male																													WGS	274	12810549189	PRJEB49206	SAMEA4766229		4113671912	STANFORD UNIVERSITY SCHOOL OF MEDICINE		public
ERR7746465	hadza			stool				healthy	40		male																													WGS	277	14030362342	PRJEB49206	SAMEA4766286		4540255758	STANFORD UNIVERSITY SCHOOL OF MEDICINE		public
ERR7746660	hadza			stool				healthy	32		male																													WGS	239	7997195113	PRJEB49206	SAMEA4765815		2492441969	STANFORD UNIVERSITY SCHOOL OF MEDICINE		public
ERR7746688	hadza			stool				healthy	30		male																													WGS	274	61864801384	PRJEB49206	SAMEA4766100		21153817776	STANFORD UNIVERSITY SCHOOL OF MEDICINE		public
ERR7746692	hadza			stool				healthy	55		female																													WGS	269	10355983957	PRJEB49206	SAMEA4765810		3422598642	STANFORD UNIVERSITY SCHOOL OF MEDICINE		public
ERR7746721	hadza			stool				healthy	35																															WGS	240	10409609073	PRJEB49206	SAMEA11460262		3353184709	STANFORD UNIVERSITY SCHOOL OF MEDICINE	2014-01-28	public
ERR7746738	hadza			stool				healthy	18		female																													WGS	256	12726073541	PRJEB49206	SAMEA4765811		3976231516	STANFORD UNIVERSITY SCHOOL OF MEDICINE		public
ERR7746739	hadza			stool				healthy	21		male																													WGS	244	9669313571	PRJEB49206	SAMEA4765804		3017877053	STANFORD UNIVERSITY SCHOOL OF MEDICINE		public
ERR7746741	hadza			stool				healthy	40		male																													WGS	274	13529467131	PRJEB49206	SAMEA4765639		4307171518	STANFORD UNIVERSITY SCHOOL OF MEDICINE		public
ERR7746742	hadza			stool				healthy	24		female																													WGS	258	12938570294	PRJEB49206	SAMEA4765706		4323399323	STANFORD UNIVERSITY SCHOOL OF MEDICINE		public
ERR7746748	hadza			stool				healthy	21		male																													WGS	277	14552644796	PRJEB49206	SAMEA4765616		4606565415	STANFORD UNIVERSITY SCHOOL OF MEDICINE		public
ERR7746751	hadza			stool				healthy	36		female																													WGS	278	15075952182	PRJEB49206	SAMEA4765520		4728838257	STANFORD UNIVERSITY SCHOOL OF MEDICINE		public
ERR7746757	hadza			stool				healthy	57		male																													WGS	279	15728979264	PRJEB49206	SAMEA4765620		4986109382	STANFORD UNIVERSITY SCHOOL OF MEDICINE		public
ERR7746767	hadza			stool				healthy	33		male																													WGS	274	16635736953	PRJEB49206	SAMEA4766207		5568575160	STANFORD UNIVERSITY SCHOOL OF MEDICINE		public
ERR7746768	hadza			stool				healthy	1		male																													WGS	265	13520127403	PRJEB49206	SAMEA4765722		4444033930	STANFORD UNIVERSITY SCHOOL OF MEDICINE		public
ERR7746773	hadza			stool				healthy	0.6		female																													WGS	269	13684043568	PRJEB49206	SAMEA4766161		4447293213	STANFORD UNIVERSITY SCHOOL OF MEDICINE		public
ERR7746779	hadza			stool				healthy	8		female																													WGS	275	14124756270	PRJEB49206	SAMEA4766290		4535967373	STANFORD UNIVERSITY SCHOOL OF MEDICINE		public
ERR7746785	hadza			stool				healthy	49		male																													WGS	267	19063789655	PRJEB49206	SAMEA4765814		6512793779	STANFORD UNIVERSITY SCHOOL OF MEDICINE		public
ERR7746793	hadza			stool				healthy	3		female																													WGS	271	14595576993	PRJEB49206	SAMEA4765864		4496835489	STANFORD UNIVERSITY SCHOOL OF MEDICINE		public
ERR7746794	hadza			stool				healthy	0.5		female																													WGS	269	16786727514	PRJEB49206	SAMEA4765731		5432061913	STANFORD UNIVERSITY SCHOOL OF MEDICINE		public
ERR7747083	hadza			stool				healthy	6		female																													WGS	277	14801459852	PRJEB49206	SAMEA4765857		4769114335	STANFORD UNIVERSITY SCHOOL OF MEDICINE		public
ERR7747084	hadza			stool				healthy	18		male																													WGS	274	20266870390	PRJEB49206	SAMEA4765618		6510575251	STANFORD UNIVERSITY SCHOOL OF MEDICINE		public
ERR7747125	hadza			stool				healthy	19		female																													WGS	264	16384685701	PRJEB49206	SAMEA4766039		5321670208	STANFORD UNIVERSITY SCHOOL OF MEDICINE		public
ERR7747128	hadza			stool				healthy	40		male																													WGS	273	17218448276	PRJEB49206	SAMEA4766226		5872130254	STANFORD UNIVERSITY SCHOOL OF MEDICINE		public
ERR7747140	hadza			stool				healthy	22		female																													WGS	276	36951326953	PRJEB49206	SAMEA4766064		13022483040	STANFORD UNIVERSITY SCHOOL OF MEDICINE		public
ERR7747255	hadza			stool				healthy	35		male																													WGS	275	28529928759	PRJEB49206	SAMEA4766229		9163706259	STANFORD UNIVERSITY SCHOOL OF MEDICINE		public
ERR7747322	hadza			stool				healthy	45		male																													WGS	277	32703893246	PRJEB49206	SAMEA4766060		10574036779	STANFORD UNIVERSITY SCHOOL OF MEDICINE		public
ERR7747324	hadza			stool				healthy	45		male																													WGS	274	29699445839	PRJEB49206	SAMEA4766059		9353758998	STANFORD UNIVERSITY SCHOOL OF MEDICINE		public
ERR7747394	hadza			stool				healthy	33		male																													WGS	274	33082543089	PRJEB49206	SAMEA4766207		11617584221	STANFORD UNIVERSITY SCHOOL OF MEDICINE		public
ERR7747426	hadza			stool				healthy	13		male																													WGS	286	40560118887	PRJEB49206	SAMEA4766288		12598410590	STANFORD UNIVERSITY SCHOOL OF MEDICINE		public
ERR7747522	hadza			stool				healthy	45		female																													WGS	279	41787216743	PRJEB49206	SAMEA4765863		12755101250	STANFORD UNIVERSITY SCHOOL OF MEDICINE		public
ERR7747615	hadza			stool				healthy	0.25		female																													WGS	285	62348977219	PRJEB49206	SAMEA4766310		19933272134	STANFORD UNIVERSITY SCHOOL OF MEDICINE		public
ERR7747782	hadza			stool				healthy	12		female																													WGS	275	38706975323	PRJEB49206	SAMEA4766217		12429273341	STANFORD UNIVERSITY SCHOOL OF MEDICINE		public
ERR7803603	hadza			stool				healthy	18		female																													WGS	283	209000000000	PRJEB49206	SAMEA4765588		79549037393	STANFORD UNIVERSITY SCHOOL OF MEDICINE		public
SRR059322	HMP_2012	SRS017209	HMP_2012_159814214	oralcavity	tongue_dorsum		control	healthy	29	adult	male	USA		no	IlluminaHiSeq	Qiagen	22699609	90876973	8133208386	60	96	SRR059322		Paolo_Manghi		29
SRR059323	HMP_2012	SRS017209	HMP_2012_159814214	oralcavity	tongue_dorsum		control	healthy	29	adult	male	USA		no	IlluminaHiSeq	Qiagen	22699609	90876973	8133208386	60	96	SRR059323		Paolo_Manghi		29
SRR059324	HMP_2012	SRS011310	HMP_2012_158944319	oralcavity	buccal_mucosa		control	healthy	24	adult	female	USA		no	IlluminaHiSeq	Qiagen	22699609	21006750	1935057053	60	101	SRR059324		Paolo_Manghi		21
SRR059325	HMP_2012	SRS011310	HMP_2012_158944319	oralcavity	buccal_mucosa		control	healthy	24	adult	female	USA		no	IlluminaHiSeq	Qiagen	22699609	21006750	1935057053	60	101	SRR059325		Paolo_Manghi		21
SRR059326	HMP_2012	SRS011098	HMP_2012_158458797	oralcavity	supragingival_plaque		control	healthy	30	adult	female	USA		no	IlluminaHiSeq	Qiagen	22699609	56414058	4847043481	60	87	SRR059326		Paolo_Manghi		29
SRR059327	HMP_2012	SRS011098	HMP_2012_158458797	oralcavity	supragingival_plaque		control	healthy	30	adult	female	USA		no	IlluminaHiSeq	Qiagen	22699609	56414058	4847043481	60	87	SRR059327		Paolo_Manghi		29
SRR059328	HMP_2012	SRS017025	HMP_2012_159490532	oralcavity	supragingival_plaque		control	healthy	28	adult	male	USA		no	IlluminaHiSeq	Qiagen	22699609	35304157	3222137697	60	101	SRR059328		Paolo_Manghi		24
SRR059329	HMP_2012	SRS017025	HMP_2012_159490532	oralcavity	supragingival_plaque		control	healthy	28	adult	male	USA		no	IlluminaHiSeq	Qiagen	22699609	35304157	3222137697	60	101	SRR059329		Paolo_Manghi		24
SRR059332	HMP_2012	SRS055495	HMP_2012_159490532	oralcavity	tongue_dorsum		control	healthy	28	adult	male	USA		no	IlluminaHiSeq	Qiagen	22699609	6872037	634663570	60	101	SRR059332		Paolo_Manghi		24
SRR059333	HMP_2012	SRS055495	HMP_2012_159490532	oralcavity	tongue_dorsum		control	healthy	28	adult	male	USA		no	IlluminaHiSeq	Qiagen	22699609	6872037	634663570	60	101	SRR059333		Paolo_Manghi		24
SRR059334	HMP_2012	SRS046686	HMP_2012_159490532	oralcavity	buccal_mucosa		control	healthy	28	adult	male	USA		no	IlluminaHiSeq	Qiagen	22699609	42786590	4011520328	60	101	SRR059334		Paolo_Manghi		24
SRR059335	HMP_2012	SRS046686	HMP_2012_159490532	oralcavity	buccal_mucosa		control	healthy	28	adult	male	USA		no	IlluminaHiSeq	Qiagen	22699609	42786590	4011520328	60	101	SRR059335		Paolo_Manghi		24
SRR059336	HMP_2012	SRS054430	HMP_2012_159490532	oralcavity	supragingival_plaque		control	healthy	28	adult	male	USA		no	IlluminaHiSeq	Qiagen	22699609	29934027	2726828400	60	100	SRR059336		Paolo_Manghi		24
SRR059337	HMP_2012	SRS054430	HMP_2012_159490532	oralcavity	supragingival_plaque		control	healthy	28	adult	male	USA		no	IlluminaHiSeq	Qiagen	22699609	29934027	2726828400	60	100	SRR059337		Paolo_Manghi		24
SRR059340	HMP_2012	SRS013836	HMP_2012_159571453	oralcavity	supragingival_plaque		control	healthy	38	adult	male	USA		no	IlluminaHiSeq	Qiagen	22699609	39453410	3723932661	60	101	SRR059340		Paolo_Manghi		23
SRR059341	HMP_2012	SRS013836	HMP_2012_159571453	oralcavity	supragingival_plaque		control	healthy	38	adult	male	USA		no	IlluminaHiSeq	Qiagen	22699609	39453410	3723932661	60	101	SRR059341		Paolo_Manghi		23
SRR059358	HMP_2012	SRS020858	HMP_2012_160765029	oralcavity	buccal_mucosa		control	healthy	31	adult	male	USA		no	IlluminaHiSeq	Qiagen	22699609	12681009	1223329051	60	101	SRR059358		Paolo_Manghi		26
SRR059359	HMP_2012	SRS020858	HMP_2012_160765029	oralcavity	buccal_mucosa		control	healthy	31	adult	male	USA		no	IlluminaHiSeq	Qiagen	22699609	12681009	1223329051	60	101	SRR059359		Paolo_Manghi		26
SRR059360	HMP_2012	SRS024441	HMP_2012_159571453	oralcavity	tongue_dorsum		control	healthy	38	adult	male	USA		no	IlluminaHiSeq	Qiagen	22699609	102435603	9593138994	60	101	SRR059360		Paolo_Manghi		23
SRR059361	HMP_2012	SRS024441	HMP_2012_159571453	oralcavity	tongue_dorsum		control	healthy	38	adult	male	USA		no	IlluminaHiSeq	Qiagen	22699609	102435603	9593138994	60	101	SRR059361		Paolo_Manghi		23
SRR059362	HMP_2012	SRS024447	HMP_2012_159571453	oralcavity	supragingival_plaque		control	healthy	38	adult	male	USA		no	IlluminaHiSeq	Qiagen	22699609	77289106	7093622722	60	101	SRR059362		Paolo_Manghi		23
SRR059363	HMP_2012	SRS024447	HMP_2012_159571453	oralcavity	supragingival_plaque		control	healthy	38	adult	male	USA		no	IlluminaHiSeq	Qiagen	22699609	77289106	7093622722	60	101	SRR059363		Paolo_Manghi		23
SRR059368	HMP_2012	SRS024140	HMP_2012_159207311	oralcavity	buccal_mucosa		control	healthy	27	adult	male	USA		no	IlluminaHiSeq	Qiagen	22699609	11331753	1080772061	60	101	SRR059368		Paolo_Manghi		26
SRR059369	HMP_2012	SRS024140	HMP_2012_159207311	oralcavity	buccal_mucosa		control	healthy	27	adult	male	USA		no	IlluminaHiSeq	Qiagen	22699609	11331753	1080772061	60	101	SRR059369		Paolo_Manghi		26
SRR059370	HMP_2012	SRS024144	HMP_2012_159207311	oralcavity	supragingival_plaque		control	healthy	27	adult	male	USA		no	IlluminaHiSeq	Qiagen	22699609	28150203	2576156355	60	101	SRR059370		Paolo_Manghi		26
SRR059371	HMP_2012	SRS024144	HMP_2012_159207311	oralcavity	supragingival_plaque		control	healthy	27	adult	male	USA		no	IlluminaHiSeq	Qiagen	22699609	28150203	2576156355	60	101	SRR059371		Paolo_Manghi		26
SRR059374	HMP_2012	SRS017007	HMP_2012_159490532	oralcavity	tongue_dorsum		control	healthy	28	adult	male	USA		no	IlluminaHiSeq	Qiagen	22699609	149891800	14352485795	60	101	SRR059374		Paolo_Manghi		24
SRR059375	HMP_2012	SRS017007	HMP_2012_159490532	oralcavity	tongue_dorsum		control	healthy	28	adult	male	USA		no	IlluminaHiSeq	Qiagen	22699609	149891800	14352485795	60	101	SRR059375		Paolo_Manghi		24
SRR059380	HMP_2012	SRS017439	HMP_2012_160319967	oralcavity	tongue_dorsum		control	healthy	19	adult	female	USA		no	IlluminaHiSeq	Qiagen	22699609	87249539	8409039597	60	101	SRR059380		Paolo_Manghi		20
SRR059381	HMP_2012	SRS017439	HMP_2012_160319967	oralcavity	tongue_dorsum		control	healthy	19	adult	female	USA		no	IlluminaHiSeq	Qiagen	22699609	87249539	8409039597	60	101	SRR059381		Paolo_Manghi		20
SRR059382	HMP_2012	SRS017441	HMP_2012_160319967	oralcavity	buccal_mucosa		control	healthy	19	adult	female	USA		no	IlluminaHiSeq	Qiagen	22699609	10113743	979872692	60	101	SRR059382		Paolo_Manghi		20
SRR059383	HMP_2012	SRS017441	HMP_2012_160319967	oralcavity	buccal_mucosa		control	healthy	19	adult	female	USA		no	IlluminaHiSeq	Qiagen	22699609	10113743	979872692	60	101	SRR059383		Paolo_Manghi		20
SRR059384	HMP_2012	SRS013239	HMP_2012_159591683	oralcavity	buccal_mucosa		control	healthy	27	adult	male	USA		no	IlluminaHiSeq	Qiagen	22699609	12440071	1208571147	60	101	SRR059384		Paolo_Manghi		31
SRR059385	HMP_2012	SRS013239	HMP_2012_159591683	oralcavity	buccal_mucosa		control	healthy	27	adult	male	USA		no	IlluminaHiSeq	Qiagen	22699609	12440071	1208571147	60	101	SRR059385		Paolo_Manghi		31
SRR059390	HMP_2012	SRS024557	HMP_2012_159591683	oralcavity	buccal_mucosa		control	healthy	27	adult	male	USA		no	IlluminaHiSeq	Qiagen	22699609	3853233	370982693	60	101	SRR059390		Paolo_Manghi		31
SRR059391	HMP_2012	SRS024557	HMP_2012_159591683	oralcavity	buccal_mucosa		control	healthy	27	adult	male	USA		no	IlluminaHiSeq	Qiagen	22699609	3853233	370982693	60	101	SRR059391		Paolo_Manghi		31
SRR059396	HMP_2012	SRS018357	HMP_2012_160178356	oralcavity	tongue_dorsum		control	healthy	24	adult	male	USA		no	IlluminaHiSeq	Qiagen	22699609	78981418	7686220129	60	101	SRR059396		Paolo_Manghi		27
SRR059397	HMP_2012	SRS018357	HMP_2012_160178356	oralcavity	tongue_dorsum		control	healthy	24	adult	male	USA		no	IlluminaHiSeq	Qiagen	22699609	78981418	7686220129	60	101	SRR059397		Paolo_Manghi		27
SRR059398	HMP_2012	SRS018359	HMP_2012_160178356	oralcavity	buccal_mucosa		control	healthy	24	adult	male	USA		no	IlluminaHiSeq	Qiagen	22699609	15112957	1453723233	60	101	SRR059398		Paolo_Manghi		27
SRR059399	HMP_2012	SRS018359	HMP_2012_160178356	oralcavity	buccal_mucosa		control	healthy	24	adult	male	USA		no	IlluminaHiSeq	Qiagen	22699609	15112957	1453723233	60	101	SRR059399		Paolo_Manghi		27
SRR059402	HMP_2012	SRS017808	HMP_2012_160603188	oralcavity	tongue_dorsum		control	healthy	29	adult	male	USA		no	IlluminaHiSeq	Qiagen	22699609	89135195	8282654201	60	101	SRR059402		Paolo_Manghi		24
SRR059403	HMP_2012	SRS017808	HMP_2012_160603188	oralcavity	tongue_dorsum		control	healthy	29	adult	male	USA		no	IlluminaHiSeq	Qiagen	22699609	89135195	8282654201	60	101	SRR059403		Paolo_Manghi		24
SRR059408	HMP_2012	SRS024561	HMP_2012_159591683	oralcavity	supragingival_plaque		control	healthy	27	adult	male	USA		no	IlluminaHiSeq	Qiagen	22699609	46178633	4233645691	60	101	SRR059408		Paolo_Manghi		31
SRR059409	HMP_2012	SRS024561	HMP_2012_159591683	oralcavity	supragingival_plaque		control	healthy	27	adult	male	USA		no	IlluminaHiSeq	Qiagen	22699609	46178633	4233645691	60	101	SRR059409		Paolo_Manghi		31
SRR059414	HMP_2012	SRS012279	HMP_2012_158337416	oralcavity	tongue_dorsum		control	healthy	22	adult	female	USA		no	IlluminaHiSeq	Qiagen	22699609	112310475	10634711838	60	101	SRR059414		Paolo_Manghi		26
SRR059415	HMP_2012	SRS012279	HMP_2012_158337416	oralcavity	tongue_dorsum		control	healthy	22	adult	female	USA		no	IlluminaHiSeq	Qiagen	22699609	112310475	10634711838	60	101	SRR059415		Paolo_Manghi		26
SRR059418	HMP_2012	SRS023534	HMP_2012_158802708	oralcavity	buccal_mucosa		control	healthy	27	adult	male	USA		no	IlluminaHiSeq	Qiagen	22699609	851556	79872631	60	101	SRR059418		Paolo_Manghi		23
SRR059419	HMP_2012	SRS023534	HMP_2012_158802708	oralcavity	buccal_mucosa		control	healthy	27	adult	male	USA		no	IlluminaHiSeq	Qiagen	22699609	851556	79872631	60	101	SRR059419		Paolo_Manghi		23
SRR059426	HMP_2012	SRS021954	HMP_2012_158256496	oralcavity	tongue_dorsum		control	healthy	27	adult	female	USA		no	IlluminaHiSeq	Qiagen	22699609	94172870	8993756288	60	101	SRR059426		Paolo_Manghi		23
SRR059427	HMP_2012	SRS021954	HMP_2012_158256496	oralcavity	tongue_dorsum		control	healthy	27	adult	female	USA		no	IlluminaHiSeq	Qiagen	22699609	94172870	8993756288	60	101	SRR059427		Paolo_Manghi		23
SRR059428	HMP_2012	SRS021960	HMP_2012_158256496	oralcavity	supragingival_plaque		control	healthy	27	adult	female	USA		no	IlluminaHiSeq	Qiagen	22699609	27274798	2533272358	60	101	SRR059428		Paolo_Manghi		23
SRR059429	HMP_2012	SRS021960	HMP_2012_158256496	oralcavity	supragingival_plaque		control	healthy	27	adult	female	USA		no	IlluminaHiSeq	Qiagen	22699609	27274798	2533272358	60	101	SRR059429		Paolo_Manghi		23
SRR059432	HMP_2012	SRS024021	HMP_2012_159247771	oralcavity	supragingival_plaque		control	healthy	27	adult	female	USA		no	IlluminaHiSeq	Qiagen	22699609	87819639	8084651709	60	101	SRR059432		Paolo_Manghi		26
SRR059433	HMP_2012	SRS024021	HMP_2012_159247771	oralcavity	supragingival_plaque		control	healthy	27	adult	female	USA		no	IlluminaHiSeq	Qiagen	22699609	87819639	8084651709	60	101	SRR059433		Paolo_Manghi		26
SRR059436	HMP_2012	SRS024375	HMP_2012_159713063	oralcavity	tongue_dorsum		control	healthy	27	adult	female	USA		no	IlluminaHiSeq	Qiagen	22699609	88273942	8270947765	60	101	SRR059436		Paolo_Manghi		30
SRR059437	HMP_2012	SRS024375	HMP_2012_159713063	oralcavity	tongue_dorsum		control	healthy	27	adult	female	USA		no	IlluminaHiSeq	Qiagen	22699609	88273942	8270947765	60	101	SRR059437		Paolo_Manghi		30
SRR059438	HMP_2012	SRS024377	HMP_2012_159713063	oralcavity	buccal_mucosa		control	healthy	27	adult	female	USA		no	IlluminaHiSeq	Qiagen	22699609	9970927	945791830	60	101	SRR059438		Paolo_Manghi		30
SRR059439	HMP_2012	SRS024377	HMP_2012_159713063	oralcavity	buccal_mucosa		control	healthy	27	adult	female	USA		no	IlluminaHiSeq	Qiagen	22699609	9970927	945791830	60	101	SRR059439		Paolo_Manghi		30
SRR059442	HMP_2012	SRS020334	HMP_2012_160704339	oralcavity	tongue_dorsum		control	healthy	32	adult	female	USA		no	IlluminaHiSeq	Qiagen	22699609	56826133	5170935493	60	91	SRR059442		Paolo_Manghi		33
SRR059443	HMP_2012	SRS020334	HMP_2012_160704339	oralcavity	tongue_dorsum		control	healthy	32	adult	female	USA		no	IlluminaHiSeq	Qiagen	22699609	56826133	5170935493	60	91	SRR059443		Paolo_Manghi		33
SRR059444	HMP_2012	SRS020336	HMP_2012_160704339	oralcavity	buccal_mucosa		control	healthy	32	adult	female	USA		no	IlluminaHiSeq	Qiagen	22699609	2467781	225382256	60	95	SRR059444		Paolo_Manghi		33
SRR059445	HMP_2012	SRS020336	HMP_2012_160704339	oralcavity	buccal_mucosa		control	healthy	32	adult	female	USA		no	IlluminaHiSeq	Qiagen	22699609	2467781	225382256	60	95	SRR059445		Paolo_Manghi		33
SRR059446	HMP_2012	SRS020340	HMP_2012_160704339	oralcavity	supragingival_plaque		control	healthy	32	adult	female	USA		no	IlluminaHiSeq	Qiagen	22699609	91561207	8543449295	60	101	SRR059446		Paolo_Manghi		33
SRR059447	HMP_2012	SRS020340	HMP_2012_160704339	oralcavity	supragingival_plaque		control	healthy	32	adult	female	USA		no	IlluminaHiSeq	Qiagen	22699609	91561207	8543449295	60	101	SRR059447		Paolo_Manghi		33
SRR059448	HMP_2012	SRS012281	HMP_2012_158337416	oralcavity	buccal_mucosa		control	healthy	22	adult	female	USA		no	IlluminaHiSeq	Qiagen	22699609	1260616	119134388	60	101	SRR059448		Paolo_Manghi		26
SRR059449	HMP_2012	SRS012281	HMP_2012_158337416	oralcavity	buccal_mucosa		control	healthy	22	adult	female	USA		no	IlluminaHiSeq	Qiagen	22699609	1260616	119134388	60	101	SRR059449		Paolo_Manghi		26
SRR059450	HMP_2012	SRS012285	HMP_2012_158337416	oralcavity	supragingival_plaque		control	healthy	22	adult	female	USA		no	IlluminaHiSeq	Qiagen	22699609	74907376	6956547435	60	101	SRR059450		Paolo_Manghi		26
SRR059451	HMP_2012	SRS012285	HMP_2012_158337416	oralcavity	supragingival_plaque		control	healthy	22	adult	female	USA		no	IlluminaHiSeq	Qiagen	22699609	74907376	6956547435	60	101	SRR059451		Paolo_Manghi		26
SRR059456	HMP_2012	SRS023595	HMP_2012_159005010	oralcavity	supragingival_plaque		control	healthy	20	adult	female	USA		no	IlluminaHiSeq	Qiagen	22699609	100338948	9598050166	60	101	SRR059456		Paolo_Manghi		26
SRR059457	HMP_2012	SRS023595	HMP_2012_159005010	oralcavity	supragingival_plaque		control	healthy	20	adult	female	USA		no	IlluminaHiSeq	Qiagen	22699609	100338948	9598050166	60	101	SRR059457		Paolo_Manghi		26
SRR059462	HMP_2012	SRS024015	HMP_2012_159247771	oralcavity	tongue_dorsum		control	healthy	27	adult	female	USA		no	IlluminaHiSeq	Qiagen	22699609	94659573	9117392383	60	101	SRR059462		Paolo_Manghi		26
SRR059463	HMP_2012	SRS024015	HMP_2012_159247771	oralcavity	tongue_dorsum		control	healthy	27	adult	female	USA		no	IlluminaHiSeq	Qiagen	22699609	94659573	9117392383	60	101	SRR059463		Paolo_Manghi		26
SRR059466	HMP_2012	SRS018300	HMP_2012_160380657	oralcavity	tongue_dorsum		control	healthy	23	adult	male	USA		no	IlluminaHiSeq	Qiagen	22699609	101101446	9859193867	60	101	SRR059466		Paolo_Manghi		23
SRR059467	HMP_2012	SRS018300	HMP_2012_160380657	oralcavity	tongue_dorsum		control	healthy	23	adult	male	USA		no	IlluminaHiSeq	Qiagen	22699609	101101446	9859193867	60	101	SRR059467		Paolo_Manghi		23
SRR059470	HMP_2012	SRS020220	HMP_2012_160400887	oralcavity	tongue_dorsum		control	healthy	24	adult	male	USA		no	IlluminaHiSeq	Qiagen	22699609	84356400	8183590096	60	101	SRR059470		Paolo_Manghi		22
SRR059471	HMP_2012	SRS020220	HMP_2012_160400887	oralcavity	tongue_dorsum		control	healthy	24	adult	male	USA		no	IlluminaHiSeq	Qiagen	22699609	84356400	8183590096	60	101	SRR059471		Paolo_Manghi		22
SRR059476	HMP_2012	SRS016569	HMP_2012_159915365	oralcavity	tongue_dorsum		control	healthy	31	adult	female	USA		no	IlluminaHiSeq	Qiagen	22699609	99397994	9407526918	60	101	SRR059476		Paolo_Manghi		21
SRR059477	HMP_2012	SRS016569	HMP_2012_159915365	oralcavity	tongue_dorsum		control	healthy	31	adult	female	USA		no	IlluminaHiSeq	Qiagen	22699609	99397994	9407526918	60	101	SRR059477		Paolo_Manghi		21
SRR059478	HMP_2012	SRS016575	HMP_2012_159915365	oralcavity	supragingival_plaque		control	healthy	31	adult	female	USA		no	IlluminaHiSeq	Qiagen	22699609	66622189	6221368617	60	101	SRR059478		Paolo_Manghi		21
SRR059479	HMP_2012	SRS016575	HMP_2012_159915365	oralcavity	supragingival_plaque		control	healthy	31	adult	female	USA		no	IlluminaHiSeq	Qiagen	22699609	66622189	6221368617	60	101	SRR059479		Paolo_Manghi		21
SRR059480	HMP_2012	SRS019974	HMP_2012_160643649	oralcavity	tongue_dorsum		control	healthy	24	adult	female	USA		no	IlluminaHiSeq	Qiagen	22699609	95838286	8968613026	60	101	SRR059480		Paolo_Manghi		30
SRR059481	HMP_2012	SRS019974	HMP_2012_160643649	oralcavity	tongue_dorsum		control	healthy	24	adult	female	USA		no	IlluminaHiSeq	Qiagen	22699609	95838286	8968613026	60	101	SRR059481		Paolo_Manghi		30
SRR059482	HMP_2012	SRS019976	HMP_2012_160643649	oralcavity	buccal_mucosa		control	healthy	24	adult	female	USA		no	IlluminaHiSeq	Qiagen	22699609	7964300	743621666	60	101	SRR059482		Paolo_Manghi		30
SRR059483	HMP_2012	SRS019976	HMP_2012_160643649	oralcavity	buccal_mucosa		control	healthy	24	adult	female	USA		no	IlluminaHiSeq	Qiagen	22699609	7964300	743621666	60	101	SRR059483		Paolo_Manghi		30
SRR059484	HMP_2012	SRS019980	HMP_2012_160643649	oralcavity	supragingival_plaque		control	healthy	24	adult	female	USA		no	IlluminaHiSeq	Qiagen	22699609	73656326	6630536867	60	96	SRR059484		Paolo_Manghi		30
SRR059485	HMP_2012	SRS019980	HMP_2012_160643649	oralcavity	supragingival_plaque		control	healthy	24	adult	female	USA		no	IlluminaHiSeq	Qiagen	22699609	73656326	6630536867	60	96	SRR059485		Paolo_Manghi		30
SRR059488	HMP_2012	SRS020222	HMP_2012_160400887	oralcavity	buccal_mucosa		control	healthy	24	adult	male	USA		no	IlluminaHiSeq	Qiagen	22699609	6281715	599062311	60	101	SRR059488		Paolo_Manghi		22
SRR059489	HMP_2012	SRS020222	HMP_2012_160400887	oralcavity	buccal_mucosa		control	healthy	24	adult	male	USA		no	IlluminaHiSeq	Qiagen	22699609	6281715	599062311	60	101	SRR059489		Paolo_Manghi		22
SRR059490	HMP_2012	SRS020226	HMP_2012_160400887	oralcavity	supragingival_plaque		control	healthy	24	adult	male	USA		no	IlluminaHiSeq	Qiagen	22699609	83996022	7882387205	60	101	SRR059490		Paolo_Manghi		22
SRR059491	HMP_2012	SRS020226	HMP_2012_160400887	oralcavity	supragingival_plaque		control	healthy	24	adult	male	USA		no	IlluminaHiSeq	Qiagen	22699609	83996022	7882387205	60	101	SRR059491		Paolo_Manghi		22
SRR059492	HMP_2012	SRS017691	HMP_2012_160582958	oralcavity	supragingival_plaque		control	healthy	30	adult	female	USA		no	IlluminaHiSeq	Qiagen	22699609	71609681	6763817046	60	101	SRR059492		Paolo_Manghi		21
SRR059493	HMP_2012	SRS017691	HMP_2012_160582958	oralcavity	supragingival_plaque		control	healthy	30	adult	female	USA		no	IlluminaHiSeq	Qiagen	22699609	71609681	6763817046	60	101	SRR059493		Paolo_Manghi		21
SRR059500	HMP_2012	SRS020856	HMP_2012_160765029	oralcavity	tongue_dorsum		control	healthy	31	adult	male	USA		no	IlluminaHiSeq	Qiagen	22699609	93114622	8717697326	60	101	SRR059500		Paolo_Manghi		26
SRR059501	HMP_2012	SRS020856	HMP_2012_160765029	oralcavity	tongue_dorsum		control	healthy	31	adult	male	USA		no	IlluminaHiSeq	Qiagen	22699609	93114622	8717697326	60	101	SRR059501		Paolo_Manghi		26
SRR059508	HMP_2012	SRS024138	HMP_2012_159207311	oralcavity	tongue_dorsum		control	healthy	27	adult	male	USA		no	IlluminaHiSeq	Qiagen	22699609	93817498	8921851262	60	101	SRR059508		Paolo_Manghi		26
SRR059509	HMP_2012	SRS024138	HMP_2012_159207311	oralcavity	tongue_dorsum		control	healthy	27	adult	male	USA		no	IlluminaHiSeq	Qiagen	22699609	93817498	8921851262	60	101	SRR059509		Paolo_Manghi		26
SRR059510	HMP_2012	SRS022077	HMP_2012_158337416	oralcavity	tongue_dorsum		control	healthy	22	adult	female	USA		no	IlluminaHiSeq	Qiagen	22699609	92359658	8978736730	60	101	SRR059510		Paolo_Manghi		26
SRR059511	HMP_2012	SRS022077	HMP_2012_158337416	oralcavity	tongue_dorsum		control	healthy	22	adult	female	USA		no	IlluminaHiSeq	Qiagen	22699609	92359658	8978736730	60	101	SRR059511		Paolo_Manghi		26
SRR059512	HMP_2012	SRS022079	HMP_2012_158337416	oralcavity	buccal_mucosa		control	healthy	22	adult	female	USA		no	IlluminaHiSeq	Qiagen	22699609	4022086	392643027	60	101	SRR059512		Paolo_Manghi		26
SRR059513	HMP_2012	SRS022079	HMP_2012_158337416	oralcavity	buccal_mucosa		control	healthy	22	adult	female	USA		no	IlluminaHiSeq	Qiagen	22699609	4022086	392643027	60	101	SRR059513		Paolo_Manghi		26
SRR059514	HMP_2012	SRS022083	HMP_2012_158337416	oralcavity	supragingival_plaque		control	healthy	22	adult	female	USA		no	IlluminaHiSeq	Qiagen	22699609	33385171	3198330946	60	101	SRR059514		Paolo_Manghi		26
SRR059515	HMP_2012	SRS022083	HMP_2012_158337416	oralcavity	supragingival_plaque		control	healthy	22	adult	female	USA		no	IlluminaHiSeq	Qiagen	22699609	33385171	3198330946	60	101	SRR059515		Paolo_Manghi		26
SRR059814	HMP_2012	SRS013533	HMP_2012_159227541	oralcavity	supragingival_plaque		control	healthy	22	adult	female	USA		no	IlluminaHiSeq	Qiagen	22699609	54306273	5159054103	60	95	SRR059814		Paolo_Manghi		20
SRR059815	HMP_2012	SRS013533	HMP_2012_159227541	oralcavity	supragingival_plaque		control	healthy	22	adult	female	USA		no	IlluminaHiSeq	Qiagen	22699609	54306273	5159054103	60	95	SRR059815		Paolo_Manghi		20
SRR059826	HMP_2012	SRS016503	HMP_2012_159753524	oralcavity	buccal_mucosa		control	healthy	23	adult	female	USA		no	IlluminaHiSeq	Qiagen	22699609	4655278	420114612	60	95	SRR059826		Paolo_Manghi		20
SRR059827	HMP_2012	SRS016503	HMP_2012_159753524	oralcavity	buccal_mucosa		control	healthy	23	adult	female	USA		no	IlluminaHiSeq	Qiagen	22699609	4655278	420114612	60	95	SRR059827		Paolo_Manghi		20
SRR059832	HMP_2012	SRS024017	HMP_2012_159247771	oralcavity	buccal_mucosa		control	healthy	27	adult	female	USA		no	IlluminaHiSeq	Qiagen	22699609	12596024	1208783416	60	101	SRR059832		Paolo_Manghi		26
SRR059833	HMP_2012	SRS024017	HMP_2012_159247771	oralcavity	buccal_mucosa		control	healthy	27	adult	female	USA		no	IlluminaHiSeq	Qiagen	22699609	12596024	1208783416	60	101	SRR059833		Paolo_Manghi		26
SRR059834	HMP_2012	SRS013818	HMP_2012_159571453	oralcavity	tongue_dorsum		control	healthy	38	adult	male	USA		no	IlluminaHiSeq	Qiagen	22699609	55992025	5371814521	60	101	SRR059834		Paolo_Manghi		23
SRR059835	HMP_2012	SRS013818	HMP_2012_159571453	oralcavity	tongue_dorsum		control	healthy	38	adult	male	USA		no	IlluminaHiSeq	Qiagen	22699609	55992025	5371814521	60	101	SRR059835		Paolo_Manghi		23
SRR059838	HMP_2012	SRS016342	HMP_2012_159632143	oralcavity	tongue_dorsum		control	healthy	27	adult	male	USA		no	IlluminaHiSeq	Qiagen	22699609	76167699	7044836507	60	101	SRR059838		Paolo_Manghi		23
SRR059839	HMP_2012	SRS016342	HMP_2012_159632143	oralcavity	tongue_dorsum		control	healthy	27	adult	male	USA		no	IlluminaHiSeq	Qiagen	22699609	76167699	7044836507	60	101	SRR059839		Paolo_Manghi		23
SRR059840	HMP_2012	SRS024381	HMP_2012_159713063	oralcavity	supragingival_plaque		control	healthy	27	adult	female	USA		no	IlluminaHiSeq	Qiagen	22699609	57638878	5041788231	60	91	SRR059840		Paolo_Manghi		30
SRR059841	HMP_2012	SRS024381	HMP_2012_159713063	oralcavity	supragingival_plaque		control	healthy	27	adult	female	USA		no	IlluminaHiSeq	Qiagen	22699609	57638878	5041788231	60	91	SRR059841		Paolo_Manghi		30
SRR059842	HMP_2012	SRS020862	HMP_2012_160765029	oralcavity	supragingival_plaque		control	healthy	31	adult	male	USA		no	IlluminaHiSeq	Qiagen	22699609	29405254	2644887216	60	96	SRR059842		Paolo_Manghi		26
SRR059843	HMP_2012	SRS020862	HMP_2012_160765029	oralcavity	supragingival_plaque		control	healthy	31	adult	male	USA		no	IlluminaHiSeq	Qiagen	22699609	29405254	2644887216	60	96	SRR059843		Paolo_Manghi		26
SRR059844	HMP_2012	SRS017445	HMP_2012_160319967	oralcavity	supragingival_plaque		control	healthy	19	adult	female	USA		no	IlluminaHiSeq	Qiagen	22699609	109705873	9715374556	60	94	SRR059844		Paolo_Manghi		20
SRR059845	HMP_2012	SRS017445	HMP_2012_160319967	oralcavity	supragingival_plaque		control	healthy	19	adult	female	USA		no	IlluminaHiSeq	Qiagen	22699609	109705873	9715374556	60	94	SRR059845		Paolo_Manghi		20
SRR059846	HMP_2012	SRS017511	HMP_2012_160502038	oralcavity	supragingival_plaque		control	healthy	26	adult	female	USA		no	IlluminaHiSeq	Qiagen	22699609	72485948	6196319587	60	87	SRR059846		Paolo_Manghi		24
SRR059847	HMP_2012	SRS017511	HMP_2012_160502038	oralcavity	supragingival_plaque		control	healthy	26	adult	female	USA		no	IlluminaHiSeq	Qiagen	22699609	72485948	6196319587	60	87	SRR059847		Paolo_Manghi		24
SRR059848	HMP_2012	SRS013164	HMP_2012_159369152	oralcavity	tongue_dorsum		control	healthy	22	adult	male	USA		no	IlluminaHiSeq	Qiagen	22699609	93624169	8365018494	60	96	SRR059848		Paolo_Manghi		24
SRR059849	HMP_2012	SRS013164	HMP_2012_159369152	oralcavity	tongue_dorsum		control	healthy	22	adult	male	USA		no	IlluminaHiSeq	Qiagen	22699609	93624169	8365018494	60	96	SRR059849		Paolo_Manghi		24
SRR059850	HMP_2012	SRS023958	HMP_2012_159369152	oralcavity	tongue_dorsum		control	healthy	22	adult	male	USA		no	IlluminaHiSeq	Qiagen	22699609	103480620	9385969182	60	100	SRR059850		Paolo_Manghi		24
SRR059851	HMP_2012	SRS023958	HMP_2012_159369152	oralcavity	tongue_dorsum		control	healthy	22	adult	male	USA		no	IlluminaHiSeq	Qiagen	22699609	103480620	9385969182	60	100	SRR059851		Paolo_Manghi		24
SRR059856	HMP_2012	SRS057692	HMP_2012_160158126	oralcavity	tongue_dorsum		control	healthy	26	adult	male	USA		no	IlluminaHiSeq	Qiagen	22699609	99641553	9602071732	60	101	SRR059856		Paolo_Manghi		24
SRR059857	HMP_2012	SRS057692	HMP_2012_160158126	oralcavity	tongue_dorsum		control	healthy	26	adult	male	USA		no	IlluminaHiSeq	Qiagen	22699609	99641553	9602071732	60	101	SRR059857		Paolo_Manghi		24
SRR059860	HMP_2012	SRS017227	HMP_2012_159814214	oralcavity	supragingival_plaque		control	healthy	29	adult	male	USA		no	IlluminaHiSeq	Qiagen	22699609	93358090	8612606787	60	101	SRR059860		Paolo_Manghi		29
SRR059861	HMP_2012	SRS017227	HMP_2012_159814214	oralcavity	supragingival_plaque		control	healthy	29	adult	male	USA		no	IlluminaHiSeq	Qiagen	22699609	93358090	8612606787	60	101	SRR059861		Paolo_Manghi		29
SRR059864	HMP_2012	SRS024355	HMP_2012_159551223	oralcavity	supragingival_plaque		control	healthy	26	adult	male	USA		no	IlluminaHiSeq	Qiagen	22699609	107914156	9963834833	60	101	SRR059864		Paolo_Manghi		25
SRR059865	HMP_2012	SRS024355	HMP_2012_159551223	oralcavity	supragingival_plaque		control	healthy	26	adult	male	USA		no	IlluminaHiSeq	Qiagen	22699609	107914156	9963834833	60	101	SRR059865		Paolo_Manghi		25
SRR059866	HMP_2012	SRS013170	HMP_2012_159369152	oralcavity	supragingival_plaque		control	healthy	22	adult	male	USA		no	IlluminaHiSeq	Qiagen	22699609	64227421	5957159022	60	101	SRR059866		Paolo_Manghi		24
SRR059867	HMP_2012	SRS013170	HMP_2012_159369152	oralcavity	supragingival_plaque		control	healthy	22	adult	male	USA		no	IlluminaHiSeq	Qiagen	22699609	64227421	5957159022	60	101	SRR059867		Paolo_Manghi		24
SRR059868	HMP_2012	SRS023964	HMP_2012_159369152	oralcavity	supragingival_plaque		control	healthy	22	adult	male	USA		no	IlluminaHiSeq	Qiagen	22699609	41939190	3930413240	60	101	SRR059868		Paolo_Manghi		24
SRR059869	HMP_2012	SRS023964	HMP_2012_159369152	oralcavity	supragingival_plaque		control	healthy	22	adult	male	USA		no	IlluminaHiSeq	Qiagen	22699609	41939190	3930413240	60	101	SRR059869		Paolo_Manghi		24
SRR059870	HMP_2012	SRS054569	HMP_2012_160158126	oralcavity	buccal_mucosa		control	healthy	26	adult	male	USA		no	IlluminaHiSeq	Qiagen	22699609	23893365	2332791667	60	101	SRR059870		Paolo_Manghi		24
SRR059871	HMP_2012	SRS054569	HMP_2012_160158126	oralcavity	buccal_mucosa		control	healthy	26	adult	male	USA		no	IlluminaHiSeq	Qiagen	22699609	23893365	2332791667	60	101	SRR059871		Paolo_Manghi		24
SRR059874	HMP_2012	SRS017810	HMP_2012_160603188	oralcavity	buccal_mucosa		control	healthy	29	adult	male	USA		no	IlluminaHiSeq	Qiagen	22699609	10191431	992360206	60	101	SRR059874		Paolo_Manghi		24
SRR059875	HMP_2012	SRS017810	HMP_2012_160603188	oralcavity	buccal_mucosa		control	healthy	29	adult	male	USA		no	IlluminaHiSeq	Qiagen	22699609	10191431	992360206	60	101	SRR059875		Paolo_Manghi		24
SRR059880	HMP_2012	SRS050669	HMP_2012_159814214	oralcavity	tongue_dorsum		control	healthy	29	adult	male	USA		no	IlluminaHiSeq	Qiagen	22699609	115678249	10877755252	60	101	SRR059880		Paolo_Manghi		29
SRR059881	HMP_2012	SRS050669	HMP_2012_159814214	oralcavity	tongue_dorsum		control	healthy	29	adult	male	USA		no	IlluminaHiSeq	Qiagen	22699609	115678249	10877755252	60	101	SRR059881		Paolo_Manghi		29
SRR059882	HMP_2012	SRS017120	HMP_2012_159551223	oralcavity	tongue_dorsum		control	healthy	26	adult	male	USA		no	IlluminaHiSeq	Qiagen	22699609	93065545	8768631351	60	101	SRR059882		Paolo_Manghi		25
SRR059883	HMP_2012	SRS017120	HMP_2012_159551223	oralcavity	tongue_dorsum		control	healthy	26	adult	male	USA		no	IlluminaHiSeq	Qiagen	22699609	93065545	8768631351	60	101	SRR059883		Paolo_Manghi		25
SRR059888	HMP_2012	SRS013723	HMP_2012_159268001	oralcavity	supragingival_plaque		control	healthy	27	adult	male	USA		no	IlluminaHiSeq	Qiagen	22699609	94436101	8712278548	60	101	SRR059888		Paolo_Manghi		23
SRR059889	HMP_2012	SRS013723	HMP_2012_159268001	oralcavity	supragingival_plaque		control	healthy	27	adult	male	USA		no	IlluminaHiSeq	Qiagen	22699609	94436101	8712278548	60	101	SRR059889		Paolo_Manghi		23
SRR059892	HMP_2012	SRS022621	HMP_2012_158499257	oralcavity	tongue_dorsum		control	healthy	25	adult	male	USA		no	IlluminaHiSeq	Qiagen	22699609	115834084	11152695838	60	101	SRR059892		Paolo_Manghi		25
SRR059893	HMP_2012	SRS022621	HMP_2012_158499257	oralcavity	tongue_dorsum		control	healthy	25	adult	male	USA		no	IlluminaHiSeq	Qiagen	22699609	115834084	11152695838	60	101	SRR059893		Paolo_Manghi		25
SRR059894	HMP_2012	SRS017013	HMP_2012_159490532	oralcavity	buccal_mucosa		control	healthy	28	adult	male	USA		no	IlluminaHiSeq	Qiagen	22699609	24055077	2326712214	60	101	SRR059894		Paolo_Manghi		24
SRR059895	HMP_2012	SRS017013	HMP_2012_159490532	oralcavity	buccal_mucosa		control	healthy	28	adult	male	USA		no	IlluminaHiSeq	Qiagen	22699609	24055077	2326712214	60	101	SRR059895		Paolo_Manghi		24
SRR059898	HMP_2012	SRS023538	HMP_2012_158802708	oralcavity	supragingival_plaque		control	healthy	27	adult	male	USA		no	IlluminaHiSeq	Qiagen	22699609	39540063	3550243922	60	96	SRR059898		Paolo_Manghi		23
SRR059899	HMP_2012	SRS023538	HMP_2012_158802708	oralcavity	supragingival_plaque		control	healthy	27	adult	male	USA		no	IlluminaHiSeq	Qiagen	22699609	39540063	3550243922	60	96	SRR059899		Paolo_Manghi		23
SRR059902	HMP_2012	SRS017139	HMP_2012_159551223	oralcavity	supragingival_plaque		control	healthy	26	adult	male	USA		no	IlluminaHiSeq	Qiagen	22699609	99453779	9176083221	60	101	SRR059902		Paolo_Manghi		25
SRR059903	HMP_2012	SRS017139	HMP_2012_159551223	oralcavity	supragingival_plaque		control	healthy	26	adult	male	USA		no	IlluminaHiSeq	Qiagen	22699609	99453779	9176083221	60	101	SRR059903		Paolo_Manghi		25
SRR059904	HMP_2012	SRS017687	HMP_2012_160582958	oralcavity	buccal_mucosa		control	healthy	30	adult	female	USA		no	IlluminaHiSeq	Qiagen	22699609	8517042	814700697	60	101	SRR059904		Paolo_Manghi		21
SRR059905	HMP_2012	SRS017687	HMP_2012_160582958	oralcavity	buccal_mucosa		control	healthy	30	adult	female	USA		no	IlluminaHiSeq	Qiagen	22699609	8517042	814700697	60	101	SRR059905		Paolo_Manghi		21
SRR059906	HMP_2012	SRS018439	HMP_2012_160218816	oralcavity	tongue_dorsum		control	healthy	25	adult	male	USA		no	IlluminaHiSeq	Qiagen	22699609	106285416	10078962574	60	101	SRR059906		Paolo_Manghi		27
SRR059907	HMP_2012	SRS018439	HMP_2012_160218816	oralcavity	tongue_dorsum		control	healthy	25	adult	male	USA		no	IlluminaHiSeq	Qiagen	22699609	106285416	10078962574	60	101	SRR059907		Paolo_Manghi		27
SRR059908	HMP_2012	SRS022602	HMP_2012_158499257	oralcavity	supragingival_plaque		control	healthy	25	adult	male	USA		no	IlluminaHiSeq	Qiagen	22699609	65402864	6151390550	60	101	SRR059908		Paolo_Manghi		25
SRR059909	HMP_2012	SRS022602	HMP_2012_158499257	oralcavity	supragingival_plaque		control	healthy	25	adult	male	USA		no	IlluminaHiSeq	Qiagen	22699609	65402864	6151390550	60	101	SRR059909		Paolo_Manghi		25
SRR059918	HMP_2012	SRS011255	HMP_2012_158742018	oralcavity	supragingival_plaque		control	healthy	27	adult	female	USA		no	IlluminaHiSeq	Qiagen	22699609	40060319	3581582392	60	96	SRR059918		Paolo_Manghi		24
SRR059919	HMP_2012	SRS011255	HMP_2012_158742018	oralcavity	supragingival_plaque		control	healthy	27	adult	female	USA		no	IlluminaHiSeq	Qiagen	22699609	40060319	3581582392	60	96	SRR059919		Paolo_Manghi		24
SRR059920	HMP_2012	SRS023591	HMP_2012_159005010	oralcavity	buccal_mucosa		control	healthy	20	adult	female	USA		no	IlluminaHiSeq	Qiagen	22699609	2863958	269578885	60	101	SRR059920		Paolo_Manghi		26
SRR059921	HMP_2012	SRS023591	HMP_2012_159005010	oralcavity	buccal_mucosa		control	healthy	20	adult	female	USA		no	IlluminaHiSeq	Qiagen	22699609	2863958	269578885	60	101	SRR059921		Paolo_Manghi		26
SRR059922	HMP_2012	SRS016740	HMP_2012_160421117	oralcavity	tongue_dorsum		control	healthy	21	adult	male	USA		no	IlluminaHiSeq	Qiagen	22699609	50470852	4710375916	60	101	SRR059922		Paolo_Manghi		21
SRR059923	HMP_2012	SRS016740	HMP_2012_160421117	oralcavity	tongue_dorsum		control	healthy	21	adult	male	USA		no	IlluminaHiSeq	Qiagen	22699609	50470852	4710375916	60	101	SRR059923		Paolo_Manghi		21
SRR059926	HMP_2012	SRS016746	HMP_2012_160421117	oralcavity	supragingival_plaque		control	healthy	21	adult	male	USA		no	IlluminaHiSeq	Qiagen	22699609	68367542	6098218789	60	95	SRR059926		Paolo_Manghi		21
SRR059927	HMP_2012	SRS016746	HMP_2012_160421117	oralcavity	supragingival_plaque		control	healthy	21	adult	male	USA		no	IlluminaHiSeq	Qiagen	22699609	68367542	6098218789	60	95	SRR059927		Paolo_Manghi		21
SRR059928	HMP_2012	SRS011306	HMP_2012_158944319	oralcavity	tongue_dorsum		control	healthy	24	adult	female	USA		no	IlluminaHiSeq	Qiagen	22699609	111715428	10478415359	60	101	SRR059928		Paolo_Manghi		21
SRR059929	HMP_2012	SRS011306	HMP_2012_158944319	oralcavity	tongue_dorsum		control	healthy	24	adult	female	USA		no	IlluminaHiSeq	Qiagen	22699609	111715428	10478415359	60	101	SRR059929		Paolo_Manghi		21
SRR059954	HMP_2012	SRS022143	HMP_2012_638754422	oralcavity	tongue_dorsum		control	healthy	27	adult	female	USA		no	IlluminaHiSeq	Qiagen	22699609	113919133	10821007915	60	95	SRR059954		Paolo_Manghi		30
SRR059955	HMP_2012	SRS022143	HMP_2012_638754422	oralcavity	tongue_dorsum		control	healthy	27	adult	female	USA		no	IlluminaHiSeq	Qiagen	22699609	113919133	10821007915	60	95	SRR059955		Paolo_Manghi		30
SRR059956	HMP_2012	SRS022149	HMP_2012_638754422	oralcavity	supragingival_plaque		control	healthy	27	adult	female	USA		no	IlluminaHiSeq	Qiagen	22699609	27228865	2586420508	60	95	SRR059956		Paolo_Manghi		30
SRR059957	HMP_2012	SRS022149	HMP_2012_638754422	oralcavity	supragingival_plaque		control	healthy	27	adult	female	USA		no	IlluminaHiSeq	Qiagen	22699609	27228865	2586420508	60	95	SRR059957		Paolo_Manghi		30
SRR059964	HMP_2012	SRS024087	HMP_2012_159510762	oralcavity	supragingival_plaque		control	healthy	26	adult	male	USA		no	IlluminaHiSeq	Qiagen	22699609	70844726	6729849219	60	95	SRR059964		Paolo_Manghi		22
SRR059965	HMP_2012	SRS024087	HMP_2012_159510762	oralcavity	supragingival_plaque		control	healthy	26	adult	male	USA		no	IlluminaHiSeq	Qiagen	22699609	70844726	6729849219	60	95	SRR059965		Paolo_Manghi		22
SRR059988	HMP_2012	SRS049147	HMP_2012_159227541	oralcavity	tongue_dorsum		control	healthy	22	adult	female	USA		no	IlluminaHiSeq	Qiagen	22699609	100808509	9575788728	60	95	SRR059988		Paolo_Manghi		20
SRR059989	HMP_2012	SRS049147	HMP_2012_159227541	oralcavity	tongue_dorsum		control	healthy	22	adult	female	USA		no	IlluminaHiSeq	Qiagen	22699609	100808509	9575788728	60	95	SRR059989		Paolo_Manghi		20
SRR059994	HMP_2012	SRS042984	HMP_2012_638754422	oralcavity	supragingival_plaque		control	healthy	27	adult	female	USA		no	IlluminaHiSeq	Qiagen	22699609	114806163	10906187398	60	95	SRR059994		Paolo_Manghi		30
SRR059995	HMP_2012	SRS042984	HMP_2012_638754422	oralcavity	supragingival_plaque		control	healthy	27	adult	female	USA		no	IlluminaHiSeq	Qiagen	22699609	114806163	10906187398	60	95	SRR059995		Paolo_Manghi		30
SRR059998	HMP_2012	SRS077738	HMP_2012_159753524	oralcavity	buccal_mucosa		control	healthy	23	adult	female	USA		no	IlluminaHiSeq	Qiagen	22699609	4186479	381486448	60	95	SRR059998		Paolo_Manghi		20
SRR059999	HMP_2012	SRS077738	HMP_2012_159753524	oralcavity	buccal_mucosa		control	healthy	23	adult	female	USA		no	IlluminaHiSeq	Qiagen	22699609	4186479	381486448	60	95	SRR059999		Paolo_Manghi		20
SRR060002	HMP_2012	SRS065431	HMP_2012_809635352	oralcavity	buccal_mucosa		control	healthy	26	adult	female	USA		no	IlluminaHiSeq	Qiagen	22699609	543093	54267880	61	100	SRR060002		Paolo_Manghi		24
SRR060004	HMP_2012	SRS023358	HMP_2012_246515023	oralcavity	supragingival_plaque		control	healthy	38	adult	female	USA		no	IlluminaHiSeq	Qiagen	22699609	29927588	2991133150	60	100	SRR060004		Paolo_Manghi		31
SRR060005	HMP_2012	SRS063288	HMP_2012_809635352	oralcavity	tongue_dorsum		control	healthy	26	adult	female	USA		no	IlluminaHiSeq	Qiagen	22699609	68976524	6893707952	60	100	SRR060005		Paolo_Manghi		24
SRR060007	HMP_2012	SRS023352	HMP_2012_246515023	oralcavity	tongue_dorsum		control	healthy	38	adult	female	USA		no	IlluminaHiSeq	Qiagen	22699609	96098625	9605030163	60	100	SRR060007		Paolo_Manghi		31
SRR060020	HMP_2012	SRS022530	HMP_2012_809635352	oralcavity	tongue_dorsum		control	healthy	26	adult	female	USA		no	IlluminaHiSeq	Qiagen	22699609	53677084	5367611437	82	100	SRR060020		Paolo_Manghi		24
SRR060030	HMP_2012	SRS022145	HMP_2012_638754422	oralcavity	buccal_mucosa		control	healthy	27	adult	female	USA		no	IlluminaHiSeq	Qiagen	22699609	15150177	1438089109	60	95	SRR060030		Paolo_Manghi		30
SRR060031	HMP_2012	SRS022145	HMP_2012_638754422	oralcavity	buccal_mucosa		control	healthy	27	adult	female	USA		no	IlluminaHiSeq	Qiagen	22699609	15150177	1438089109	60	95	SRR060031		Paolo_Manghi		30
SRR060032	HMP_2012	SRS022532	HMP_2012_809635352	oralcavity	buccal_mucosa		control	healthy	26	adult	female	USA		no	IlluminaHiSeq	Qiagen	22699609	6861053	686083091	77	100	SRR060032		Paolo_Manghi		24
SRR060033	HMP_2012	SRS022536	HMP_2012_809635352	oralcavity	supragingival_plaque		control	healthy	26	adult	female	USA		no	IlluminaHiSeq	Qiagen	22699609	88738899	8873670683	83	100	SRR060033		Paolo_Manghi		24
SRR060036	HMP_2012	SRS022719	HMP_2012_370425937	oralcavity	tongue_dorsum		control	healthy	22	adult	female	USA		no	IlluminaHiSeq	Qiagen	22699609	87119431	8711851081	63	100	SRR060036		Paolo_Manghi		21
SRR060037	HMP_2012	SRS023354	HMP_2012_246515023	oralcavity	buccal_mucosa		control	healthy	38	adult	female	USA		no	IlluminaHiSeq	Qiagen	22699609	3771900	376675796	60	100	SRR060037		Paolo_Manghi		31
SRR060040	HMP_2012	SRS044662	HMP_2012_370425937	oralcavity	tongue_dorsum		control	healthy	22	adult	female	USA		no	IlluminaHiSeq	Qiagen	22699609	56498719	5642643469	60	100	SRR060040		Paolo_Manghi		21
SRR060041	HMP_2012	SRS052668	HMP_2012_370425937	oralcavity	buccal_mucosa		control	healthy	22	adult	female	USA		no	IlluminaHiSeq	Qiagen	22699609	12944535	1294434364	64	100	SRR060041		Paolo_Manghi		21
SRR060042	HMP_2012	SRS053917	HMP_2012_370425937	oralcavity	supragingival_plaque		control	healthy	22	adult	female	USA		no	IlluminaHiSeq	Qiagen	22699609	115781472	11578031759	64	100	SRR060042		Paolo_Manghi		21
SRR060075	HMP_2012	SRS024081	HMP_2012_159510762	oralcavity	tongue_dorsum		control	healthy	26	adult	male	USA		no	IlluminaHiSeq	Qiagen	22699609	111436227	10264936392	60	95	SRR060075		Paolo_Manghi		22
SRR060076	HMP_2012	SRS024081	HMP_2012_159510762	oralcavity	tongue_dorsum		control	healthy	26	adult	male	USA		no	IlluminaHiSeq	Qiagen	22699609	111436227	10264936392	60	95	SRR060076		Paolo_Manghi		22
SRR060077	HMP_2012	SRS056157	HMP_2012_159753524	oralcavity	buccal_mucosa		control	healthy	23	adult	female	USA		no	IlluminaHiSeq	Qiagen	22699609	4695319	432179820	60	95	SRR060077		Paolo_Manghi		20
SRR060078	HMP_2012	SRS056157	HMP_2012_159753524	oralcavity	buccal_mucosa		control	healthy	23	adult	female	USA		no	IlluminaHiSeq	Qiagen	22699609	4695319	432179820	60	95	SRR060078		Paolo_Manghi		20
SRR060081	HMP_2012	SRS048791	HMP_2012_638754422	oralcavity	tongue_dorsum		control	healthy	27	adult	female	USA		no	IlluminaHiSeq	Qiagen	22699609	70748542	6462823597	60	95	SRR060081		Paolo_Manghi		30
SRR060082	HMP_2012	SRS048791	HMP_2012_638754422	oralcavity	tongue_dorsum		control	healthy	27	adult	female	USA		no	IlluminaHiSeq	Qiagen	22699609	70748542	6462823597	60	95	SRR060082		Paolo_Manghi		30
SRR060083	HMP_2012	SRS051116	HMP_2012_638754422	oralcavity	buccal_mucosa		control	healthy	27	adult	female	USA		no	IlluminaHiSeq	Qiagen	22699609	5317020	494959522	60	95	SRR060083		Paolo_Manghi		30
SRR060084	HMP_2012	SRS051116	HMP_2012_638754422	oralcavity	buccal_mucosa		control	healthy	27	adult	female	USA		no	IlluminaHiSeq	Qiagen	22699609	5317020	494959522	60	95	SRR060084		Paolo_Manghi		30
SRR060119	HMP_2012	SRS063932	HMP_2012_159510762	oralcavity	tongue_dorsum		control	healthy	26	adult	male	USA		no	IlluminaHiSeq	Qiagen	22699609	100040570	9364433365	60	95	SRR060119		Paolo_Manghi		22
SRR060120	HMP_2012	SRS063932	HMP_2012_159510762	oralcavity	tongue_dorsum		control	healthy	26	adult	male	USA		no	IlluminaHiSeq	Qiagen	22699609	100040570	9364433365	60	95	SRR060120		Paolo_Manghi		22
SRR060121	HMP_2012	SRS064329	HMP_2012_159510762	oralcavity	supragingival_plaque		control	healthy	26	adult	male	USA		no	IlluminaHiSeq	Qiagen	22699609	60531364	5586704936	60	95	SRR060121		Paolo_Manghi		22
SRR060122	HMP_2012	SRS064329	HMP_2012_159510762	oralcavity	supragingival_plaque		control	healthy	26	adult	male	USA		no	IlluminaHiSeq	Qiagen	22699609	60531364	5586704936	60	95	SRR060122		Paolo_Manghi		22
SRR060123	HMP_2012	SRS045715	HMP_2012_246515023	oralcavity	tongue_dorsum		control	healthy	38	adult	female	USA		no	IlluminaHiSeq	Qiagen	22699609	101012167	10076515901	60	100	SRR060123		Paolo_Manghi		31
SRR060141	HMP_2012	SRS057022	HMP_2012_246515023	oralcavity	buccal_mucosa		control	healthy	38	adult	female	USA		no	IlluminaHiSeq	Qiagen	22699609	14796567	1478709397	60	100	SRR060141		Paolo_Manghi		31
SRR060142	HMP_2012	SRS049318	HMP_2012_246515023	oralcavity	supragingival_plaque		control	healthy	38	adult	female	USA		no	IlluminaHiSeq	Qiagen	22699609	78481956	7843458542	60	100	SRR060142		Paolo_Manghi		31
SRR060154	HMP_2012	SRS045127	HMP_2012_604812005	oralcavity	tongue_dorsum		control	healthy	29	adult	male	USA		no	IlluminaHiSeq	Qiagen	22699609	35424130	3541690889	61	100	SRR060154		Paolo_Manghi		20
SRR060155	HMP_2012	SRS046623	HMP_2012_604812005	oralcavity	buccal_mucosa		control	healthy	29	adult	male	USA		no	IlluminaHiSeq	Qiagen	22699609	6049064	604762412	62	100	SRR060155		Paolo_Manghi		20
SRR060156	HMP_2012	SRS049268	HMP_2012_604812005	oralcavity	supragingival_plaque		control	healthy	29	adult	male	USA		no	IlluminaHiSeq	Qiagen	22699609	55582026	5557008403	60	100	SRR060156		Paolo_Manghi		20
SRR060350	HMP_2012	SRS024318	HMP_2012_159551223	oralcavity	tongue_dorsum		control	healthy	26	adult	male	USA		no	IlluminaHiSeq	Qiagen	22699609	67876019	6538381798	60	101	SRR060350		Paolo_Manghi		25
SRR060351	HMP_2012	SRS024318	HMP_2012_159551223	oralcavity	tongue_dorsum		control	healthy	26	adult	male	USA		no	IlluminaHiSeq	Qiagen	22699609	67876019	6538381798	60	101	SRR060351		Paolo_Manghi		25
SRR060354	HMP_2012	SRS023938	HMP_2012_159268001	oralcavity	supragingival_plaque		control	healthy	27	adult	male	USA		no	IlluminaHiSeq	Qiagen	22699609	109247154	9800317725	60	95	SRR060354		Paolo_Manghi		23
SRR060355	HMP_2012	SRS023938	HMP_2012_159268001	oralcavity	supragingival_plaque		control	healthy	27	adult	male	USA		no	IlluminaHiSeq	Qiagen	22699609	109247154	9800317725	60	95	SRR060355		Paolo_Manghi		23
SRR060360	HMP_2012	SRS013705	HMP_2012_159268001	oralcavity	tongue_dorsum		control	healthy	27	adult	male	USA		no	IlluminaHiSeq	Qiagen	22699609	104261933	9978947075	60	101	SRR060360		Paolo_Manghi		23
SRR060361	HMP_2012	SRS013705	HMP_2012_159268001	oralcavity	tongue_dorsum		control	healthy	27	adult	male	USA		no	IlluminaHiSeq	Qiagen	22699609	104261933	9978947075	60	101	SRR060361		Paolo_Manghi		23
SRR060372	HMP_2012	SRS017814	HMP_2012_160603188	oralcavity	supragingival_plaque		control	healthy	29	adult	male	USA		no	IlluminaHiSeq	Qiagen	22699609	47993707	4144015759	60	90	SRR060372		Paolo_Manghi		24
SRR060373	HMP_2012	SRS017814	HMP_2012_160603188	oralcavity	supragingival_plaque		control	healthy	29	adult	male	USA		no	IlluminaHiSeq	Qiagen	22699609	47993707	4144015759	60	90	SRR060373		Paolo_Manghi		24
SRR060376	HMP_2012	SRS018145	HMP_2012_160158126	oralcavity	tongue_dorsum		control	healthy	26	adult	male	USA		no	IlluminaHiSeq	Qiagen	22699609	113440933	10682220562	60	101	SRR060376		Paolo_Manghi		24
SRR060377	HMP_2012	SRS018145	HMP_2012_160158126	oralcavity	tongue_dorsum		control	healthy	26	adult	male	USA		no	IlluminaHiSeq	Qiagen	22699609	113440933	10682220562	60	101	SRR060377		Paolo_Manghi		24
SRR060378	HMP_2012	SRS021496	HMP_2012_158479027	oralcavity	tongue_dorsum		control	healthy	28	adult	male	USA		no	IlluminaHiSeq	Qiagen	22699609	101173678	9539720648	60	101	SRR060378		Paolo_Manghi		24
SRR060379	HMP_2012	SRS021496	HMP_2012_158479027	oralcavity	tongue_dorsum		control	healthy	28	adult	male	USA		no	IlluminaHiSeq	Qiagen	22699609	101173678	9539720648	60	101	SRR060379		Paolo_Manghi		24
SRR060380	HMP_2012	SRS016360	HMP_2012_159632143	oralcavity	supragingival_plaque		control	healthy	27	adult	male	USA		no	IlluminaHiSeq	Qiagen	22699609	73283167	6536912880	60	95	SRR060380		Paolo_Manghi		23
SRR060381	HMP_2012	SRS016360	HMP_2012_159632143	oralcavity	supragingival_plaque		control	healthy	27	adult	male	USA		no	IlluminaHiSeq	Qiagen	22699609	73283167	6536912880	60	95	SRR060381		Paolo_Manghi		23
SRR060384	HMP_2012	SRS047634	HMP_2012_160158126	oralcavity	supragingival_plaque		control	healthy	26	adult	male	USA		no	IlluminaHiSeq	Qiagen	22699609	68710763	6313775040	60	101	SRR060384		Paolo_Manghi		24
SRR060385	HMP_2012	SRS047634	HMP_2012_160158126	oralcavity	supragingival_plaque		control	healthy	26	adult	male	USA		no	IlluminaHiSeq	Qiagen	22699609	68710763	6313775040	60	101	SRR060385		Paolo_Manghi		24
SRR060386	HMP_2012	SRS023926	HMP_2012_159268001	oralcavity	tongue_dorsum		control	healthy	27	adult	male	USA		no	IlluminaHiSeq	Qiagen	22699609	99043965	9318445281	60	101	SRR060386		Paolo_Manghi		23
SRR060387	HMP_2012	SRS023926	HMP_2012_159268001	oralcavity	tongue_dorsum		control	healthy	27	adult	male	USA		no	IlluminaHiSeq	Qiagen	22699609	99043965	9318445281	60	101	SRR060387		Paolo_Manghi		23
SRR060388	HMP_2012	SRS011090	HMP_2012_158458797	oralcavity	buccal_mucosa		control	healthy	30	adult	female	USA		no	IlluminaHiSeq	Qiagen	22699609	3857363	368116308	60	101	SRR060388		Paolo_Manghi		29
SRR060389	HMP_2012	SRS011090	HMP_2012_158458797	oralcavity	buccal_mucosa		control	healthy	30	adult	female	USA		no	IlluminaHiSeq	Qiagen	22699609	3857363	368116308	60	101	SRR060389		Paolo_Manghi		29
SRR060390	HMP_2012	SRS023617	HMP_2012_159005010	oralcavity	tongue_dorsum		control	healthy	20	adult	female	USA		no	IlluminaHiSeq	Qiagen	22699609	111617542	10277517793	60	101	SRR060390		Paolo_Manghi		26
SRR060391	HMP_2012	SRS023617	HMP_2012_159005010	oralcavity	tongue_dorsum		control	healthy	20	adult	female	USA		no	IlluminaHiSeq	Qiagen	22699609	111617542	10277517793	60	101	SRR060391		Paolo_Manghi		26
SRR060400	HMP_2012	SRS011247	HMP_2012_158742018	oralcavity	buccal_mucosa		control	healthy	27	adult	female	USA		no	IlluminaHiSeq	Qiagen	22699609	25027018	2250435608	60	98	SRR060400		Paolo_Manghi		24
SRR060401	HMP_2012	SRS011247	HMP_2012_158742018	oralcavity	buccal_mucosa		control	healthy	27	adult	female	USA		no	IlluminaHiSeq	Qiagen	22699609	25027018	2250435608	60	98	SRR060401		Paolo_Manghi		24
SRR060404	HMP_2012	SRS016541	HMP_2012_159753524	oralcavity	supragingival_plaque		control	healthy	23	adult	female	USA		no	IlluminaHiSeq	Qiagen	22699609	51456080	4496192746	60	91	SRR060404		Paolo_Manghi		20
SRR060405	HMP_2012	SRS016541	HMP_2012_159753524	oralcavity	supragingival_plaque		control	healthy	23	adult	female	USA		no	IlluminaHiSeq	Qiagen	22699609	51456080	4496192746	60	91	SRR060405		Paolo_Manghi		20
SRR060406	HMP_2012	SRS024289	HMP_2012_158944319	oralcavity	supragingival_plaque		control	healthy	24	adult	female	USA		no	IlluminaHiSeq	Qiagen	22699609	38417688	3591941819	60	101	SRR060406		Paolo_Manghi		21
SRR060407	HMP_2012	SRS024289	HMP_2012_158944319	oralcavity	supragingival_plaque		control	healthy	24	adult	female	USA		no	IlluminaHiSeq	Qiagen	22699609	38417688	3591941819	60	101	SRR060407		Paolo_Manghi		21
SRR060408	HMP_2012	SRS024277	HMP_2012_158944319	oralcavity	tongue_dorsum		control	healthy	24	adult	female	USA		no	IlluminaHiSeq	Qiagen	22699609	109625273	10279976667	60	101	SRR060408		Paolo_Manghi		21
SRR060409	HMP_2012	SRS024277	HMP_2012_158944319	oralcavity	tongue_dorsum		control	healthy	24	adult	female	USA		no	IlluminaHiSeq	Qiagen	22699609	109625273	10279976667	60	101	SRR060409		Paolo_Manghi		21
SRR060416	HMP_2012	SRS011243	HMP_2012_158742018	oralcavity	tongue_dorsum		control	healthy	27	adult	female	USA		no	IlluminaHiSeq	Qiagen	22699609	72693775	6269622825	60	89	SRR060416		Paolo_Manghi		24
SRR060417	HMP_2012	SRS011243	HMP_2012_158742018	oralcavity	tongue_dorsum		control	healthy	27	adult	female	USA		no	IlluminaHiSeq	Qiagen	22699609	72693775	6269622825	60	89	SRR060417		Paolo_Manghi		24
SRR060418	HMP_2012	SRS024281	HMP_2012_158944319	oralcavity	buccal_mucosa		control	healthy	24	adult	female	USA		no	IlluminaHiSeq	Qiagen	22699609	35434468	3477862867	60	101	SRR060418		Paolo_Manghi		21
SRR060419	HMP_2012	SRS024281	HMP_2012_158944319	oralcavity	buccal_mucosa		control	healthy	24	adult	female	USA		no	IlluminaHiSeq	Qiagen	22699609	35434468	3477862867	60	101	SRR060419		Paolo_Manghi		21
SRR060420	HMP_2012	SRS011343	HMP_2012_158944319	oralcavity	supragingival_plaque		control	healthy	24	adult	female	USA		no	IlluminaHiSeq	Qiagen	22699609	45117680	3973590492	60	94	SRR060420		Paolo_Manghi		21
SRR060421	HMP_2012	SRS011343	HMP_2012_158944319	oralcavity	supragingival_plaque		control	healthy	24	adult	female	USA		no	IlluminaHiSeq	Qiagen	22699609	45117680	3973590492	60	94	SRR060421		Paolo_Manghi		21
SRR060422	HMP_2012	SRS021473	HMP_2012_158479027	oralcavity	buccal_mucosa		control	healthy	28	adult	male	USA		no	IlluminaHiSeq	Qiagen	22699609	10107290	985877388	60	101	SRR060422		Paolo_Manghi		24
SRR060423	HMP_2012	SRS021473	HMP_2012_158479027	oralcavity	buccal_mucosa		control	healthy	28	adult	male	USA		no	IlluminaHiSeq	Qiagen	22699609	10107290	985877388	60	101	SRR060423		Paolo_Manghi		24
SRR060424	HMP_2012	SRS021477	HMP_2012_158479027	oralcavity	supragingival_plaque		control	healthy	28	adult	male	USA		no	IlluminaHiSeq	Qiagen	22699609	63552188	5742957440	60	98	SRR060424		Paolo_Manghi		24
SRR060425	HMP_2012	SRS021477	HMP_2012_158479027	oralcavity	supragingival_plaque		control	healthy	28	adult	male	USA		no	IlluminaHiSeq	Qiagen	22699609	63552188	5742957440	60	98	SRR060425		Paolo_Manghi		24
SRR060430	HMP_2012	SRS017076	HMP_2012_159611913	oralcavity	tongue_dorsum		control	healthy	23	adult	male	USA		no	IlluminaHiSeq	Qiagen	22699609	58720240	5532976949	60	101	SRR060430		Paolo_Manghi		25
SRR060431	HMP_2012	SRS017076	HMP_2012_159611913	oralcavity	tongue_dorsum		control	healthy	23	adult	male	USA		no	IlluminaHiSeq	Qiagen	22699609	58720240	5532976949	60	101	SRR060431		Paolo_Manghi		25
SRR060434	HMP_2012	SRS017080	HMP_2012_159611913	oralcavity	buccal_mucosa		control	healthy	23	adult	male	USA		no	IlluminaHiSeq	Qiagen	22699609	10836698	1008268508	60	101	SRR060434		Paolo_Manghi		25
SRR060435	HMP_2012	SRS017080	HMP_2012_159611913	oralcavity	buccal_mucosa		control	healthy	23	adult	male	USA		no	IlluminaHiSeq	Qiagen	22699609	10836698	1008268508	60	101	SRR060435		Paolo_Manghi		25
SRR060440	HMP_2012	SRS024637	HMP_2012_159611913	oralcavity	tongue_dorsum		control	healthy	23	adult	male	USA		no	IlluminaHiSeq	Qiagen	22699609	43745180	4144446971	60	101	SRR060440		Paolo_Manghi		25
SRR060441	HMP_2012	SRS024637	HMP_2012_159611913	oralcavity	tongue_dorsum		control	healthy	23	adult	male	USA		no	IlluminaHiSeq	Qiagen	22699609	43745180	4144446971	60	101	SRR060441		Paolo_Manghi		25
SRR060446	HMP_2012	SRS023835	HMP_2012_158883629	oralcavity	tongue_dorsum		control	healthy	29	adult	female	USA		no	IlluminaHiSeq	Qiagen	22699609	82831327	7951032371	60	101	SRR060446		Paolo_Manghi		28
SRR060447	HMP_2012	SRS023835	HMP_2012_158883629	oralcavity	tongue_dorsum		control	healthy	29	adult	female	USA		no	IlluminaHiSeq	Qiagen	22699609	82831327	7951032371	60	101	SRR060447		Paolo_Manghi		28
SRR060448	HMP_2012	SRS023837	HMP_2012_158883629	oralcavity	buccal_mucosa		control	healthy	29	adult	female	USA		no	IlluminaHiSeq	Qiagen	22699609	4073083	394209937	60	101	SRR060448		Paolo_Manghi		28
SRR060449	HMP_2012	SRS023837	HMP_2012_158883629	oralcavity	buccal_mucosa		control	healthy	29	adult	female	USA		no	IlluminaHiSeq	Qiagen	22699609	4073083	394209937	60	101	SRR060449		Paolo_Manghi		28
SRR060456	HMP_2012	SRS065099	HMP_2012_809635352	oralcavity	supragingival_plaque		control	healthy	26	adult	female	USA		no	IlluminaHiSeq	Qiagen	22699609	45281243	4525812261	60	100	SRR060456		Paolo_Manghi		24
SRR061141	HMP_2012	SRS018791	HMP_2012_765135172	oralcavity	tongue_dorsum		control	healthy	27	adult	male	USA		no	IlluminaHiSeq	Qiagen	22699609	118535103	11167277881	60	100	SRR061141		Paolo_Manghi		25
SRR061142	HMP_2012	SRS019124	HMP_2012_763496533	oralcavity	buccal_mucosa		control	healthy	33	adult	male	USA		no	IlluminaHiSeq	Qiagen	22699609	25271508	2397449358	60	100	SRR061142		Paolo_Manghi		31
SRR061146	HMP_2012	SRS018791	HMP_2012_765135172	oralcavity	tongue_dorsum		control	healthy	27	adult	male	USA		no	IlluminaHiSeq	Qiagen	22699609	118535103	11167277881	60	100	SRR061146		Paolo_Manghi		25
SRR061148	HMP_2012	SRS019124	HMP_2012_763496533	oralcavity	buccal_mucosa		control	healthy	33	adult	male	USA		no	IlluminaHiSeq	Qiagen	22699609	25271508	2397449358	60	100	SRR061148		Paolo_Manghi		31
SRR061159	HMP_2012	SRS064449	HMP_2012_764062976	oralcavity	supragingival_plaque		control	healthy	20	adult	female	USA		no	IlluminaHiSeq	Qiagen	22699609	78534657	7327844778	60	100	SRR061159		Paolo_Manghi		26
SRR061160	HMP_2012	SRS064449	HMP_2012_764062976	oralcavity	supragingival_plaque		control	healthy	20	adult	female	USA		no	IlluminaHiSeq	Qiagen	22699609	78534657	7327844778	60	100	SRR061160		Paolo_Manghi		26
SRR061162	HMP_2012	SRS063272	HMP_2012_764062976	oralcavity	buccal_mucosa		control	healthy	20	adult	female	USA		no	IlluminaHiSeq	Qiagen	22699609	7531903	728608838	60	100	SRR061162		Paolo_Manghi		26
SRR061163	HMP_2012	SRS063272	HMP_2012_764062976	oralcavity	buccal_mucosa		control	healthy	20	adult	female	USA		no	IlluminaHiSeq	Qiagen	22699609	7531903	728608838	60	100	SRR061163		Paolo_Manghi		26
SRR061171	HMP_2012	SRS016331	HMP_2012_765074482	oralcavity	supragingival_plaque		control	healthy	20	adult	male	USA		no	IlluminaHiSeq	Qiagen	22699609	57161480	5240099765	60	100	SRR061171		Paolo_Manghi		23
SRR061176	HMP_2012	SRS016331	HMP_2012_765074482	oralcavity	supragingival_plaque		control	healthy	20	adult	male	USA		no	IlluminaHiSeq	Qiagen	22699609	57161480	5240099765	60	100	SRR061176		Paolo_Manghi		23
SRR061177	HMP_2012	SRS016319	HMP_2012_765074482	oralcavity	tongue_dorsum		control	healthy	20	adult	male	USA		no	IlluminaHiSeq	Qiagen	22699609	95666232	9122430676	60	100	SRR061177		Paolo_Manghi		23
SRR061178	HMP_2012	SRS016319	HMP_2012_765074482	oralcavity	tongue_dorsum		control	healthy	20	adult	male	USA		no	IlluminaHiSeq	Qiagen	22699609	95666232	9122430676	60	100	SRR061178		Paolo_Manghi		23
SRR061192	HMP_2012	SRS051930	HMP_2012_764143897	oralcavity	supragingival_plaque		control	healthy	26	adult	female	USA		no	IlluminaHiSeq	Qiagen	22699609	58161965	5514922451	60	100	SRR061192		Paolo_Manghi		22
SRR061193	HMP_2012	SRS056892	HMP_2012_764143897	oralcavity	buccal_mucosa		control	healthy	26	adult	female	USA		no	IlluminaHiSeq	Qiagen	22699609	23853369	2297488016	60	100	SRR061193		Paolo_Manghi		22
SRR061194	HMP_2012	SRS015040	HMP_2012_763901136	oralcavity	buccal_mucosa		control	healthy	28	adult	female	USA		no	IlluminaHiSeq	Qiagen	22699609	10716312	1013455647	60	100	SRR061194		Paolo_Manghi		27
SRR061202	HMP_2012	SRS016002	HMP_2012_764447348	oralcavity	tongue_dorsum		control	healthy	27	adult	male	USA		no	IlluminaHiSeq	Qiagen	22699609	100590714	9655309002	60	100	SRR061202		Paolo_Manghi		24
SRR061210	HMP_2012	SRS049389	HMP_2012_765701615	oralcavity	tongue_dorsum		control	healthy	39	adult	male	USA		no	IlluminaHiSeq	Qiagen	22699609	106118510	10126648971	60	100	SRR061210		Paolo_Manghi		25
SRR061211	HMP_2012	SRS016002	HMP_2012_764447348	oralcavity	tongue_dorsum		control	healthy	27	adult	male	USA		no	IlluminaHiSeq	Qiagen	22699609	100590714	9655309002	60	100	SRR061211		Paolo_Manghi		24
SRR061213	HMP_2012	SRS019607	HMP_2012_765620695	oralcavity	tongue_dorsum		control	healthy	21	adult	female	USA		no	IlluminaHiSeq	Qiagen	22699609	97297561	9177503914	60	100	SRR061213		Paolo_Manghi		19
SRR061214	HMP_2012	SRS019607	HMP_2012_765620695	oralcavity	tongue_dorsum		control	healthy	21	adult	female	USA		no	IlluminaHiSeq	Qiagen	22699609	97297561	9177503914	60	100	SRR061214		Paolo_Manghi		19
SRR061216	HMP_2012	SRS051930	HMP_2012_764143897	oralcavity	supragingival_plaque		control	healthy	26	adult	female	USA		no	IlluminaHiSeq	Qiagen	22699609	58161965	5514922451	60	100	SRR061216		Paolo_Manghi		22
SRR061217	HMP_2012	SRS047265	HMP_2012_764487809	oralcavity	supragingival_plaque		control	healthy	26	adult	male	USA		no	IlluminaHiSeq	Qiagen	22699609	14062119	1285909009	60	100	SRR061217		Paolo_Manghi		25
SRR061221	HMP_2012	SRS049389	HMP_2012_765701615	oralcavity	tongue_dorsum		control	healthy	39	adult	male	USA		no	IlluminaHiSeq	Qiagen	22699609	106118510	10126648971	60	100	SRR061221		Paolo_Manghi		25
SRR061223	HMP_2012	SRS015154	HMP_2012_763759525	oralcavity	buccal_mucosa		control	healthy	23	adult	female	USA		no	IlluminaHiSeq	Qiagen	22699609	7440155	718053374	60	100	SRR061223		Paolo_Manghi		25
SRR061224	HMP_2012	SRS015434	HMP_2012_764083206	oralcavity	tongue_dorsum		control	healthy	35	adult	male	USA		no	IlluminaHiSeq	Qiagen	22699609	106330133	10236807970	60	100	SRR061224		Paolo_Manghi
SRR061225	HMP_2012	SRS015395	HMP_2012_764042746	oralcavity	tongue_dorsum		control	healthy	27	adult	female	USA		no	IlluminaHiSeq	Qiagen	22699609	72950042	7004263494	60	100	SRR061225		Paolo_Manghi		19
SRR061227	HMP_2012	SRS015154	HMP_2012_763759525	oralcavity	buccal_mucosa		control	healthy	23	adult	female	USA		no	IlluminaHiSeq	Qiagen	22699609	7440155	718053374	60	100	SRR061227		Paolo_Manghi		25
SRR061228	HMP_2012	SRS015434	HMP_2012_764083206	oralcavity	tongue_dorsum		control	healthy	35	adult	male	USA		no	IlluminaHiSeq	Qiagen	22699609	106330133	10236807970	60	100	SRR061228		Paolo_Manghi
SRR061232	HMP_2012	SRS015158	HMP_2012_763759525	oralcavity	supragingival_plaque		control	healthy	23	adult	female	USA		no	IlluminaHiSeq	Qiagen	22699609	69523614	6232669709	60	96	SRR061232		Paolo_Manghi		25
SRR061233	HMP_2012	SRS016225	HMP_2012_764649650	oralcavity	tongue_dorsum		control	healthy	23	adult	female	USA		no	IlluminaHiSeq	Qiagen	22699609	104448133	10027212404	60	100	SRR061233		Paolo_Manghi		27
SRR061237	HMP_2012	SRS019071	HMP_2012_764083206	oralcavity	tongue_dorsum		control	healthy	35	adult	male	USA		no	IlluminaHiSeq	Qiagen	22699609	116644052	11437530296	60	100	SRR061237		Paolo_Manghi
SRR061238	HMP_2012	SRS056892	HMP_2012_764143897	oralcavity	buccal_mucosa		control	healthy	26	adult	female	USA		no	IlluminaHiSeq	Qiagen	22699609	23853369	2297488016	60	100	SRR061238		Paolo_Manghi		22
SRR061239	HMP_2012	SRS045197	HMP_2012_765094712	oralcavity	supragingival_plaque		control	healthy	19	adult	male	USA		no	IlluminaHiSeq	Qiagen	22699609	76812278	7261191978	60	100	SRR061239		Paolo_Manghi		24
SRR061240	HMP_2012	SRS045197	HMP_2012_765094712	oralcavity	supragingival_plaque		control	healthy	19	adult	male	USA		no	IlluminaHiSeq	Qiagen	22699609	76812278	7261191978	60	100	SRR061240		Paolo_Manghi		24
SRR061241	HMP_2012	SRS015762	HMP_2012_764224817	oralcavity	tongue_dorsum		control	healthy	26	adult	male	USA		no	IlluminaHiSeq	Qiagen	22699609	106294251	10147810016	60	100	SRR061241		Paolo_Manghi		22
SRR061242	HMP_2012	SRS016225	HMP_2012_764649650	oralcavity	tongue_dorsum		control	healthy	23	adult	female	USA		no	IlluminaHiSeq	Qiagen	22699609	104448133	10027212404	60	100	SRR061242		Paolo_Manghi		27
SRR061243	HMP_2012	SRS015762	HMP_2012_764224817	oralcavity	tongue_dorsum		control	healthy	26	adult	male	USA		no	IlluminaHiSeq	Qiagen	22699609	106294251	10147810016	60	100	SRR061243		Paolo_Manghi		22
SRR061244	HMP_2012	SRS014684	HMP_2012_763961826	oralcavity	tongue_dorsum		control	healthy	23	adult	male	USA		no	IlluminaHiSeq	Qiagen	22699609	116042118	10955411478	60	100	SRR061244		Paolo_Manghi		20
SRR061249	HMP_2012	SRS018739	HMP_2012_765013792	oralcavity	tongue_dorsum		control	healthy	21	adult	female	USA		no	IlluminaHiSeq	Qiagen	22699609	79566302	7636111559	60	100	SRR061249		Paolo_Manghi		19
SRR061250	HMP_2012	SRS018739	HMP_2012_765013792	oralcavity	tongue_dorsum		control	healthy	21	adult	female	USA		no	IlluminaHiSeq	Qiagen	22699609	79566302	7636111559	60	100	SRR061250		Paolo_Manghi		19
SRR061251	HMP_2012	SRS043018	HMP_2012_763759525	oralcavity	supragingival_plaque		control	healthy	23	adult	female	USA		no	IlluminaHiSeq	Qiagen	22699609	53404815	4960794793	60	100	SRR061251		Paolo_Manghi		25
SRR061252	HMP_2012	SRS015395	HMP_2012_764042746	oralcavity	tongue_dorsum		control	healthy	27	adult	female	USA		no	IlluminaHiSeq	Qiagen	22699609	72950042	7004263494	60	100	SRR061252		Paolo_Manghi		19
SRR061253	HMP_2012	SRS043018	HMP_2012_763759525	oralcavity	supragingival_plaque		control	healthy	23	adult	female	USA		no	IlluminaHiSeq	Qiagen	22699609	53404815	4960794793	60	100	SRR061253		Paolo_Manghi		25
SRR061257	HMP_2012	SRS019906	HMP_2012_764892411	oralcavity	supragingival_plaque		control	healthy	23	adult	male	USA		no	IlluminaHiSeq	Qiagen	22699609	43907386	4091719168	60	100	SRR061257		Paolo_Manghi		25
SRR061258	HMP_2012	SRS014684	HMP_2012_763961826	oralcavity	tongue_dorsum		control	healthy	23	adult	male	USA		no	IlluminaHiSeq	Qiagen	22699609	116042118	10955411478	60	100	SRR061258		Paolo_Manghi		20
SRR061262	HMP_2012	SRS019906	HMP_2012_764892411	oralcavity	supragingival_plaque		control	healthy	23	adult	male	USA		no	IlluminaHiSeq	Qiagen	22699609	43907386	4091719168	60	100	SRR061262		Paolo_Manghi		25
SRR061276	HMP_2012	SRS015797	HMP_2012_763435843	oralcavity	tongue_dorsum		control	healthy	21	adult	male	USA		no	IlluminaHiSeq	Qiagen	22699609	105532992	9989490476	60	100	SRR061276		Paolo_Manghi		25
SRR061279	HMP_2012	SRS042643	HMP_2012_404239096	oralcavity	tongue_dorsum		control	healthy	25	adult	male	USA		no	IlluminaHiSeq	Qiagen	22699609	102730971	9844246813	60	100	SRR061279		Paolo_Manghi		23
SRR061281	HMP_2012	SRS056622	HMP_2012_764143897	oralcavity	tongue_dorsum		control	healthy	26	adult	female	USA		no	IlluminaHiSeq	Qiagen	22699609	91040556	8658955825	60	100	SRR061281		Paolo_Manghi		22
SRR061282	HMP_2012	SRS014578	HMP_2012_763840445	oralcavity	supragingival_plaque		control	healthy	38	adult	female	USA		no	IlluminaHiSeq	Qiagen	22699609	50193503	4609450302	60	100	SRR061282		Paolo_Manghi		27
SRR061286	HMP_2012	SRS063999	HMP_2012_763840445	oralcavity	supragingival_plaque		control	healthy	38	adult	female	USA		no	IlluminaHiSeq	Qiagen	22699609	70970975	6719497854	60	100	SRR061286		Paolo_Manghi		27
SRR061287	HMP_2012	SRS013881	HMP_2012_763435843	oralcavity	buccal_mucosa		control	healthy	21	adult	male	USA		no	IlluminaHiSeq	Qiagen	22699609	10058719	978133632	60	100	SRR061287		Paolo_Manghi		25
SRR061289	HMP_2012	SRS056622	HMP_2012_764143897	oralcavity	tongue_dorsum		control	healthy	26	adult	female	USA		no	IlluminaHiSeq	Qiagen	22699609	91040556	8658955825	60	100	SRR061289		Paolo_Manghi		22
SRR061292	HMP_2012	SRS042643	HMP_2012_404239096	oralcavity	tongue_dorsum		control	healthy	25	adult	male	USA		no	IlluminaHiSeq	Qiagen	22699609	102730971	9844246813	60	100	SRR061292		Paolo_Manghi		23
SRR061294	HMP_2012	SRS063215	HMP_2012_764042746	oralcavity	subgingival_plaque		control	healthy	27	adult	female	USA		no	IlluminaHiSeq	Qiagen	22699609	26146463	2452578329	60	100	SRR061294		Paolo_Manghi		19
SRR061295	HMP_2012	SRS019122	HMP_2012_763496533	oralcavity	tongue_dorsum		control	healthy	33	adult	male	USA		no	IlluminaHiSeq	Qiagen	22699609	105468335	10160370843	60	100	SRR061295		Paolo_Manghi		31
SRR061298	HMP_2012	SRS013881	HMP_2012_763435843	oralcavity	buccal_mucosa		control	healthy	21	adult	male	USA		no	IlluminaHiSeq	Qiagen	22699609	10058719	978133632	60	100	SRR061298		Paolo_Manghi		25
SRR061300	HMP_2012	SRS019122	HMP_2012_763496533	oralcavity	tongue_dorsum		control	healthy	33	adult	male	USA		no	IlluminaHiSeq	Qiagen	22699609	105468335	10160370843	60	100	SRR061300		Paolo_Manghi		31
SRR061302	HMP_2012	SRS063215	HMP_2012_764042746	oralcavity	subgingival_plaque		control	healthy	27	adult	female	USA		no	IlluminaHiSeq	Qiagen	22699609	26146463	2452578329	60	100	SRR061302		Paolo_Manghi		19
SRR061311	HMP_2012	SRS013949	HMP_2012_763496533	oralcavity	supragingival_plaque		control	healthy	33	adult	male	USA		no	IlluminaHiSeq	Qiagen	22699609	76484564	7204088572	60	100	SRR061311		Paolo_Manghi		31
SRR061312	HMP_2012	SRS015803	HMP_2012_763435843	oralcavity	supragingival_plaque		control	healthy	21	adult	male	USA		no	IlluminaHiSeq	Qiagen	22699609	63147964	5919907221	60	100	SRR061312		Paolo_Manghi		25
SRR061313	HMP_2012	SRS019128	HMP_2012_763496533	oralcavity	supragingival_plaque		control	healthy	33	adult	male	USA		no	IlluminaHiSeq	Qiagen	22699609	60248718	5676022536	60	100	SRR061313		Paolo_Manghi		31
SRR061314	HMP_2012	SRS019128	HMP_2012_763496533	oralcavity	supragingival_plaque		control	healthy	33	adult	male	USA		no	IlluminaHiSeq	Qiagen	22699609	60248718	5676022536	60	100	SRR061314		Paolo_Manghi		31
SRR061315	HMP_2012	SRS063193	HMP_2012_763840445	oralcavity	tongue_dorsum		control	healthy	38	adult	female	USA		no	IlluminaHiSeq	Qiagen	22699609	63942122	6135749569	60	100	SRR061315		Paolo_Manghi		27
SRR061316	HMP_2012	SRS063999	HMP_2012_763840445	oralcavity	supragingival_plaque		control	healthy	38	adult	female	USA		no	IlluminaHiSeq	Qiagen	22699609	70970975	6719497854	60	100	SRR061316		Paolo_Manghi		27
SRR061318	HMP_2012	SRS063193	HMP_2012_763840445	oralcavity	tongue_dorsum		control	healthy	38	adult	female	USA		no	IlluminaHiSeq	Qiagen	22699609	63942122	6135749569	60	100	SRR061318		Paolo_Manghi		27
SRR061319	HMP_2012	SRS013949	HMP_2012_763496533	oralcavity	supragingival_plaque		control	healthy	33	adult	male	USA		no	IlluminaHiSeq	Qiagen	22699609	76484564	7204088572	60	100	SRR061319		Paolo_Manghi		31
SRR061320	HMP_2012	SRS014578	HMP_2012_763840445	oralcavity	supragingival_plaque		control	healthy	38	adult	female	USA		no	IlluminaHiSeq	Qiagen	22699609	50193503	4609450302	60	100	SRR061320		Paolo_Manghi		27
SRR061322	HMP_2012	SRS015893	HMP_2012_764305738	oralcavity	tongue_dorsum		control	healthy	23	adult	male	USA		no	IlluminaHiSeq	Qiagen	22699609	79231327	7569410287	60	100	SRR061322		Paolo_Manghi
SRR061324	HMP_2012	SRS047210	HMP_2012_763759525	oralcavity	tongue_dorsum		control	healthy	23	adult	female	USA		no	IlluminaHiSeq	Qiagen	22699609	89362283	8455276553	60	100	SRR061324		Paolo_Manghi		25
SRR061325	HMP_2012	SRS015440	HMP_2012_764083206	oralcavity	supragingival_plaque		control	healthy	35	adult	male	USA		no	IlluminaHiSeq	Qiagen	22699609	60558362	5612925703	60	100	SRR061325		Paolo_Manghi
SRR061327	HMP_2012	SRS044486	HMP_2012_763982056	oralcavity	tongue_dorsum		control	healthy	37	adult	male	USA		no	IlluminaHiSeq	Qiagen	22699609	70163563	6709425309	60	100	SRR061327		Paolo_Manghi		31
SRR061333	HMP_2012	SRS014894	HMP_2012_763860675	oralcavity	supragingival_plaque		control	healthy	33	adult	male	USA		no	IlluminaHiSeq	Qiagen	22699609	35358997	3225850937	60	100	SRR061333		Paolo_Manghi		22
SRR061335	HMP_2012	SRS014894	HMP_2012_763860675	oralcavity	supragingival_plaque		control	healthy	33	adult	male	USA		no	IlluminaHiSeq	Qiagen	22699609	35358997	3225850937	60	100	SRR061335		Paolo_Manghi		22
SRR061337	HMP_2012	SRS019077	HMP_2012_764083206	oralcavity	supragingival_plaque		control	healthy	35	adult	male	USA		no	IlluminaHiSeq	Qiagen	22699609	50140330	4754349320	60	100	SRR061337		Paolo_Manghi
SRR061338	HMP_2012	SRS013945	HMP_2012_763496533	oralcavity	buccal_mucosa		control	healthy	33	adult	male	USA		no	IlluminaHiSeq	Qiagen	22699609	32162427	3158818181	60	100	SRR061338		Paolo_Manghi		31
SRR061339	HMP_2012	SRS015893	HMP_2012_764305738	oralcavity	tongue_dorsum		control	healthy	23	adult	male	USA		no	IlluminaHiSeq	Qiagen	22699609	79231327	7569410287	60	100	SRR061339		Paolo_Manghi
SRR061341	HMP_2012	SRS019022	HMP_2012_763961826	oralcavity	tongue_dorsum		control	healthy	23	adult	male	USA		no	IlluminaHiSeq	Qiagen	22699609	66855521	6322862152	60	100	SRR061341		Paolo_Manghi		20
SRR061342	HMP_2012	SRS058336	HMP_2012_764447348	oralcavity	tongue_dorsum		control	healthy	27	adult	male	USA		no	IlluminaHiSeq	Qiagen	22699609	80266290	7553363108	60	100	SRR061342		Paolo_Manghi		24
SRR061344	HMP_2012	SRS019024	HMP_2012_763961826	oralcavity	buccal_mucosa		control	healthy	23	adult	male	USA		no	IlluminaHiSeq	Qiagen	22699609	3356899	313939816	60	100	SRR061344		Paolo_Manghi		20
SRR061346	HMP_2012	SRS053630	HMP_2012_508703490	oralcavity	supragingival_plaque		control	healthy	24	adult	female	USA		no	IlluminaHiSeq	Qiagen	22699609	51974211	4721818795	60	100	SRR061346		Paolo_Manghi		21
SRR061349	HMP_2012	SRS014126	HMP_2012_763820215	oralcavity	buccal_mucosa		control	healthy	25	adult	female	USA		no	IlluminaHiSeq	Qiagen	22699609	13529379	1319989760	60	100	SRR061349		Paolo_Manghi		21
SRR061352	HMP_2012	SRS058336	HMP_2012_764447348	oralcavity	tongue_dorsum		control	healthy	27	adult	male	USA		no	IlluminaHiSeq	Qiagen	22699609	80266290	7553363108	60	100	SRR061352		Paolo_Manghi		24
SRR061353	HMP_2012	SRS019022	HMP_2012_763961826	oralcavity	tongue_dorsum		control	healthy	23	adult	male	USA		no	IlluminaHiSeq	Qiagen	22699609	66855521	6322862152	60	100	SRR061353		Paolo_Manghi		20
SRR061354	HMP_2012	SRS015440	HMP_2012_764083206	oralcavity	supragingival_plaque		control	healthy	35	adult	male	USA		no	IlluminaHiSeq	Qiagen	22699609	60558362	5612925703	60	100	SRR061354		Paolo_Manghi
SRR061355	HMP_2012	SRS053630	HMP_2012_508703490	oralcavity	supragingival_plaque		control	healthy	24	adult	female	USA		no	IlluminaHiSeq	Qiagen	22699609	51974211	4721818795	60	100	SRR061355		Paolo_Manghi		21
SRR061357	HMP_2012	SRS013945	HMP_2012_763496533	oralcavity	buccal_mucosa		control	healthy	33	adult	male	USA		no	IlluminaHiSeq	Qiagen	22699609	32162427	3158818181	60	100	SRR061357		Paolo_Manghi		31
SRR061358	HMP_2012	SRS015899	HMP_2012_764305738	oralcavity	supragingival_plaque		control	healthy	23	adult	male	USA		no	IlluminaHiSeq	Qiagen	22699609	73609970	6679400164	60	100	SRR061358		Paolo_Manghi
SRR061359	HMP_2012	SRS047210	HMP_2012_763759525	oralcavity	tongue_dorsum		control	healthy	23	adult	female	USA		no	IlluminaHiSeq	Qiagen	22699609	89362283	8455276553	60	100	SRR061359		Paolo_Manghi		25
SRR061362	HMP_2012	SRS016092	HMP_2012_764588959	oralcavity	supragingival_plaque		control	healthy	21	adult	female	USA		no	IlluminaHiSeq	Qiagen	22699609	53461870	4963497120	60	100	SRR061362		Paolo_Manghi		20
SRR061363	HMP_2012	SRS015899	HMP_2012_764305738	oralcavity	supragingival_plaque		control	healthy	23	adult	male	USA		no	IlluminaHiSeq	Qiagen	22699609	73609970	6679400164	60	100	SRR061363		Paolo_Manghi
SRR061364	HMP_2012	SRS062878	HMP_2012_765560005	oralcavity	hard_palate		control	healthy	21	adult	male	USA		no	IlluminaHiSeq	Qiagen	22699609	59171049	5708267888	60	100	SRR061364		Paolo_Manghi		22
SRR061365	HMP_2012	SRS015063	HMP_2012_763577454	oralcavity	supragingival_plaque		control	healthy	28	adult	female	USA		no	IlluminaHiSeq	Qiagen	22699609	61545968	5534693581	60	96	SRR061365		Paolo_Manghi		25
SRR061366	HMP_2012	SRS016092	HMP_2012_764588959	oralcavity	supragingival_plaque		control	healthy	21	adult	female	USA		no	IlluminaHiSeq	Qiagen	22699609	53461870	4963497120	60	100	SRR061366		Paolo_Manghi		20
SRR061367	HMP_2012	SRS015063	HMP_2012_763577454	oralcavity	supragingival_plaque		control	healthy	28	adult	female	USA		no	IlluminaHiSeq	Qiagen	22699609	61545968	5534693581	60	96	SRR061367		Paolo_Manghi		25
SRR061371	HMP_2012	SRS019073	HMP_2012_764083206	oralcavity	buccal_mucosa		control	healthy	35	adult	male	USA		no	IlluminaHiSeq	Qiagen	22699609	36123060	3484291938	60	100	SRR061371		Paolo_Manghi
SRR061372	HMP_2012	SRS048719	HMP_2012_823052294	oralcavity	buccal_mucosa		control	healthy	27	adult	male	USA		no	IlluminaHiSeq	Qiagen	22699609	7855809	728468629	60	100	SRR061372		Paolo_Manghi		22
SRR061374	HMP_2012	SRS043676	HMP_2012_763820215	oralcavity	buccal_mucosa		control	healthy	25	adult	female	USA		no	IlluminaHiSeq	Qiagen	22699609	25855292	2437814660	60	100	SRR061374		Paolo_Manghi		21
SRR061377	HMP_2012	SRS044486	HMP_2012_763982056	oralcavity	tongue_dorsum		control	healthy	37	adult	male	USA		no	IlluminaHiSeq	Qiagen	22699609	70163563	6709425309	60	100	SRR061377		Paolo_Manghi		31
SRR061379	HMP_2012	SRS014575	HMP_2012_763840445	oralcavity	buccal_mucosa		control	healthy	38	adult	female	USA		no	IlluminaHiSeq	Qiagen	22699609	3346208	310447193	60	100	SRR061379		Paolo_Manghi		27
SRR061380	HMP_2012	SRS015378	HMP_2012_764042746	oralcavity	supragingival_plaque		control	healthy	27	adult	female	USA		no	IlluminaHiSeq	Qiagen	22699609	26703378	2393616771	60	96	SRR061380		Paolo_Manghi		19
SRR061381	HMP_2012	SRS062878	HMP_2012_765560005	oralcavity	hard_palate		control	healthy	21	adult	male	USA		no	IlluminaHiSeq	Qiagen	22699609	59171049	5708267888	60	100	SRR061381		Paolo_Manghi		22
SRR061382	HMP_2012	SRS048719	HMP_2012_823052294	oralcavity	buccal_mucosa		control	healthy	27	adult	male	USA		no	IlluminaHiSeq	Qiagen	22699609	7855809	728468629	60	100	SRR061382		Paolo_Manghi		22
SRR061385	HMP_2012	SRS043676	HMP_2012_763820215	oralcavity	buccal_mucosa		control	healthy	25	adult	female	USA		no	IlluminaHiSeq	Qiagen	22699609	25855292	2437814660	60	100	SRR061385		Paolo_Manghi		21
SRR061388	HMP_2012	SRS014472	HMP_2012_763577454	oralcavity	buccal_mucosa		control	healthy	28	adult	female	USA		no	IlluminaHiSeq	Qiagen	22699609	2814655	269210350	60	100	SRR061388		Paolo_Manghi		25
SRR061389	HMP_2012	SRS015803	HMP_2012_763435843	oralcavity	supragingival_plaque		control	healthy	21	adult	male	USA		no	IlluminaHiSeq	Qiagen	22699609	63147964	5919907221	60	100	SRR061389		Paolo_Manghi		25
SRR061390	HMP_2012	SRS014126	HMP_2012_763820215	oralcavity	buccal_mucosa		control	healthy	25	adult	female	USA		no	IlluminaHiSeq	Qiagen	22699609	13529379	1319989760	60	100	SRR061390		Paolo_Manghi		21
SRR061395	HMP_2012	SRS016088	HMP_2012_764588959	oralcavity	buccal_mucosa		control	healthy	21	adult	female	USA		no	IlluminaHiSeq	Qiagen	22699609	1475407	136110381	60	100	SRR061395		Paolo_Manghi		20
SRR061396	HMP_2012	SRS045262	HMP_2012_706846339	oralcavity	buccal_mucosa		control	healthy	36	adult	female	USA		no	IlluminaHiSeq	Qiagen	22699609	19344580	1861382901	60	100	SRR061396		Paolo_Manghi		21
SRR061397	HMP_2012	SRS019073	HMP_2012_764083206	oralcavity	buccal_mucosa		control	healthy	35	adult	male	USA		no	IlluminaHiSeq	Qiagen	22699609	36123060	3484291938	60	100	SRR061397		Paolo_Manghi
SRR061399	HMP_2012	SRS057791	HMP_2012_823052294	oralcavity	tongue_dorsum		control	healthy	27	adult	male	USA		no	IlluminaHiSeq	Qiagen	22699609	93903947	9012303503	60	100	SRR061399		Paolo_Manghi		22
SRR061400	HMP_2012	SRS045262	HMP_2012_706846339	oralcavity	buccal_mucosa		control	healthy	36	adult	female	USA		no	IlluminaHiSeq	Qiagen	22699609	19344580	1861382901	60	100	SRR061400		Paolo_Manghi		21
SRR061402	HMP_2012	SRS019024	HMP_2012_763961826	oralcavity	buccal_mucosa		control	healthy	23	adult	male	USA		no	IlluminaHiSeq	Qiagen	22699609	3356899	313939816	60	100	SRR061402		Paolo_Manghi		20
SRR061403	HMP_2012	SRS015378	HMP_2012_764042746	oralcavity	supragingival_plaque		control	healthy	27	adult	female	USA		no	IlluminaHiSeq	Qiagen	22699609	26703378	2393616771	60	96	SRR061403		Paolo_Manghi		19
SRR061408	HMP_2012	SRS014575	HMP_2012_763840445	oralcavity	buccal_mucosa		control	healthy	38	adult	female	USA		no	IlluminaHiSeq	Qiagen	22699609	3346208	310447193	60	100	SRR061408		Paolo_Manghi		27
SRR061411	HMP_2012	SRS014472	HMP_2012_763577454	oralcavity	buccal_mucosa		control	healthy	28	adult	female	USA		no	IlluminaHiSeq	Qiagen	22699609	2814655	269210350	60	100	SRR061411		Paolo_Manghi		25
SRR061412	HMP_2012	SRS043239	HMP_2012_675950834	oralcavity	buccal_mucosa		control	healthy	23	adult	female	USA		no	IlluminaHiSeq	Qiagen	22699609	13209679	1224606586	60	100	SRR061412		Paolo_Manghi		28
SRR061413	HMP_2012	SRS016088	HMP_2012_764588959	oralcavity	buccal_mucosa		control	healthy	21	adult	female	USA		no	IlluminaHiSeq	Qiagen	22699609	1475407	136110381	60	100	SRR061413		Paolo_Manghi		20
SRR061414	HMP_2012	SRS043239	HMP_2012_675950834	oralcavity	buccal_mucosa		control	healthy	23	adult	female	USA		no	IlluminaHiSeq	Qiagen	22699609	13209679	1224606586	60	100	SRR061414		Paolo_Manghi		28
SRR061416	HMP_2012	SRS019077	HMP_2012_764083206	oralcavity	supragingival_plaque		control	healthy	35	adult	male	USA		no	IlluminaHiSeq	Qiagen	22699609	50140330	4754349320	60	100	SRR061416		Paolo_Manghi
SRR061417	HMP_2012	SRS057791	HMP_2012_823052294	oralcavity	tongue_dorsum		control	healthy	27	adult	male	USA		no	IlluminaHiSeq	Qiagen	22699609	93903947	9012303503	60	100	SRR061417		Paolo_Manghi		22
SRR061419	HMP_2012	SRS051244	HMP_2012_861967750	oralcavity	supragingival_plaque		control	healthy	21	adult	male	USA		no	IlluminaHiSeq	Qiagen	22699609	42981699	3994534759	60	100	SRR061419		Paolo_Manghi		23
SRR061422	HMP_2012	SRS051244	HMP_2012_861967750	oralcavity	supragingival_plaque		control	healthy	21	adult	male	USA		no	IlluminaHiSeq	Qiagen	22699609	42981699	3994534759	60	100	SRR061422		Paolo_Manghi		23
SRR061424	HMP_2012	SRS015436	HMP_2012_764083206	oralcavity	buccal_mucosa		control	healthy	35	adult	male	USA		no	IlluminaHiSeq	Qiagen	22699609	22694363	2115888135	60	100	SRR061424		Paolo_Manghi
SRR061425	HMP_2012	SRS055118	HMP_2012_737052003	oralcavity	buccal_mucosa		control	healthy	18	schoolage	female	USA		no	IlluminaHiSeq	Qiagen	22699609	11534479	821233960	60	66	SRR061425		Paolo_Manghi		26
SRR061428	HMP_2012	SRS015436	HMP_2012_764083206	oralcavity	buccal_mucosa		control	healthy	35	adult	male	USA		no	IlluminaHiSeq	Qiagen	22699609	22694363	2115888135	60	100	SRR061428		Paolo_Manghi
SRR061429	HMP_2012	SRS055118	HMP_2012_737052003	oralcavity	buccal_mucosa		control	healthy	18	schoolage	female	USA		no	IlluminaHiSeq	Qiagen	22699609	11534479	821233960	60	66	SRR061429		Paolo_Manghi		26
SRR061431	HMP_2012	SRS053603	HMP_2012_764811490	oralcavity	tongue_dorsum		control	healthy	21	adult	female	USA		no	IlluminaHiSeq	Qiagen	22699609	76915162	7447244286	60	100	SRR061431		Paolo_Manghi		26
SRR061433	HMP_2012	SRS051791	HMP_2012_765094712	oralcavity	tongue_dorsum		control	healthy	19	adult	male	USA		no	IlluminaHiSeq	Qiagen	22699609	94025503	9092023593	60	100	SRR061433		Paolo_Manghi		24
SRR061434	HMP_2012	SRS051791	HMP_2012_765094712	oralcavity	tongue_dorsum		control	healthy	19	adult	male	USA		no	IlluminaHiSeq	Qiagen	22699609	94025503	9092023593	60	100	SRR061434		Paolo_Manghi		24
SRR061435	HMP_2012	SRS015272	HMP_2012_763982056	oralcavity	tongue_dorsum		control	healthy	37	adult	male	USA		no	IlluminaHiSeq	Qiagen	22699609	76624624	7439557266	60	100	SRR061435		Paolo_Manghi		31
SRR061436	HMP_2012	SRS014476	HMP_2012_763577454	oralcavity	supragingival_plaque		control	healthy	28	adult	female	USA		no	IlluminaHiSeq	Qiagen	22699609	47498085	4387491303	60	100	SRR061436		Paolo_Manghi		25
SRR061437	HMP_2012	SRS015985	HMP_2012_764447348	oralcavity	buccal_mucosa		control	healthy	27	adult	male	USA		no	IlluminaHiSeq	Qiagen	22699609	38816911	3732805827	60	100	SRR061437		Paolo_Manghi		24
SRR061439	HMP_2012	SRS053603	HMP_2012_764811490	oralcavity	tongue_dorsum		control	healthy	21	adult	female	USA		no	IlluminaHiSeq	Qiagen	22699609	76915162	7447244286	60	100	SRR061439		Paolo_Manghi		26
SRR061440	HMP_2012	SRS064423	HMP_2012_763901136	oralcavity	tongue_dorsum		control	healthy	28	adult	female	USA		no	IlluminaHiSeq	Qiagen	22699609	84742225	8042152372	60	100	SRR061440		Paolo_Manghi		27
SRR061441	HMP_2012	SRS015537	HMP_2012_764285508	oralcavity	tongue_dorsum		control	healthy	18	schoolage	male	USA		no	IlluminaHiSeq	Qiagen	22699609	71509577	6919267940	60	100	SRR061441		Paolo_Manghi		28
SRR061444	HMP_2012	SRS015745	HMP_2012_764224817	oralcavity	buccal_mucosa		control	healthy	26	adult	male	USA		no	IlluminaHiSeq	Qiagen	22699609	10613684	982021394	60	100	SRR061444		Paolo_Manghi		22
SRR061445	HMP_2012	SRS042910	HMP_2012_763820215	oralcavity	tongue_dorsum		control	healthy	25	adult	female	USA		no	IlluminaHiSeq	Qiagen	22699609	107301563	10256372375	60	100	SRR061445		Paolo_Manghi		21
SRR061446	HMP_2012	SRS019219	HMP_2012_765034022	oralcavity	tongue_dorsum		control	healthy	27	adult	female	USA		no	IlluminaHiSeq	Qiagen	22699609	76847897	7287675068	60	100	SRR061446		Paolo_Manghi		21
SRR061447	HMP_2012	SRS042910	HMP_2012_763820215	oralcavity	tongue_dorsum		control	healthy	25	adult	female	USA		no	IlluminaHiSeq	Qiagen	22699609	107301563	10256372375	60	100	SRR061447		Paolo_Manghi		21
SRR061448	HMP_2012	SRS014124	HMP_2012_763820215	oralcavity	tongue_dorsum		control	healthy	25	adult	female	USA		no	IlluminaHiSeq	Qiagen	22699609	98989988	9406185084	60	100	SRR061448		Paolo_Manghi		21
SRR061449	HMP_2012	SRS014124	HMP_2012_763820215	oralcavity	tongue_dorsum		control	healthy	25	adult	female	USA		no	IlluminaHiSeq	Qiagen	22699609	98989988	9406185084	60	100	SRR061449		Paolo_Manghi		21
SRR061450	HMP_2012	SRS015272	HMP_2012_763982056	oralcavity	tongue_dorsum		control	healthy	37	adult	male	USA		no	IlluminaHiSeq	Qiagen	22699609	76624624	7439557266	60	100	SRR061450		Paolo_Manghi		31
SRR061451	HMP_2012	SRS015537	HMP_2012_764285508	oralcavity	tongue_dorsum		control	healthy	18	schoolage	male	USA		no	IlluminaHiSeq	Qiagen	22699609	71509577	6919267940	60	100	SRR061451		Paolo_Manghi		28
SRR061452	HMP_2012	SRS014476	HMP_2012_763577454	oralcavity	supragingival_plaque		control	healthy	28	adult	female	USA		no	IlluminaHiSeq	Qiagen	22699609	47498085	4387491303	60	100	SRR061452		Paolo_Manghi		25
SRR061453	HMP_2012	SRS055378	HMP_2012_763860675	oralcavity	supragingival_plaque		control	healthy	33	adult	male	USA		no	IlluminaHiSeq	Qiagen	22699609	62573209	5824219637	60	100	SRR061453		Paolo_Manghi		22
SRR061454	HMP_2012	SRS015985	HMP_2012_764447348	oralcavity	buccal_mucosa		control	healthy	27	adult	male	USA		no	IlluminaHiSeq	Qiagen	22699609	38816911	3732805827	60	100	SRR061454		Paolo_Manghi		24
SRR061455	HMP_2012	SRS055378	HMP_2012_763860675	oralcavity	supragingival_plaque		control	healthy	33	adult	male	USA		no	IlluminaHiSeq	Qiagen	22699609	62573209	5824219637	60	100	SRR061455		Paolo_Manghi		22
SRR061457	HMP_2012	SRS064423	HMP_2012_763901136	oralcavity	tongue_dorsum		control	healthy	28	adult	female	USA		no	IlluminaHiSeq	Qiagen	22699609	84742225	8042152372	60	100	SRR061457		Paolo_Manghi		27
SRR061458	HMP_2012	SRS019219	HMP_2012_765034022	oralcavity	tongue_dorsum		control	healthy	27	adult	female	USA		no	IlluminaHiSeq	Qiagen	22699609	76847897	7287675068	60	100	SRR061458		Paolo_Manghi		21
SRR061460	HMP_2012	SRS015745	HMP_2012_764224817	oralcavity	buccal_mucosa		control	healthy	26	adult	male	USA		no	IlluminaHiSeq	Qiagen	22699609	10613684	982021394	60	100	SRR061460		Paolo_Manghi		22
SRR061464	HMP_2012	SRS015059	HMP_2012_763577454	oralcavity	buccal_mucosa		control	healthy	28	adult	female	USA		no	IlluminaHiSeq	Qiagen	22699609	1131872	97727611	60	94	SRR061464		Paolo_Manghi		25
SRR061467	HMP_2012	SRS015059	HMP_2012_763577454	oralcavity	buccal_mucosa		control	healthy	28	adult	female	USA		no	IlluminaHiSeq	Qiagen	22699609	1131872	97727611	60	94	SRR061467		Paolo_Manghi		25
SRR061468	HMP_2012	SRS014890	HMP_2012_763860675	oralcavity	buccal_mucosa		control	healthy	33	adult	male	USA		no	IlluminaHiSeq	Qiagen	22699609	2440799	232282216	60	100	SRR061468		Paolo_Manghi		22
SRR061472	HMP_2012	SRS015646	HMP_2012_764487809	oralcavity	buccal_mucosa		control	healthy	26	adult	male	USA		no	IlluminaHiSeq	Qiagen	22699609	17418039	1686870430	60	100	SRR061472		Paolo_Manghi		25
SRR061476	HMP_2012	SRS015374	HMP_2012_764042746	oralcavity	buccal_mucosa		control	healthy	27	adult	female	USA		no	IlluminaHiSeq	Qiagen	22699609	5620665	537781829	60	100	SRR061476		Paolo_Manghi		19
SRR061477	HMP_2012	SRS015374	HMP_2012_764042746	oralcavity	buccal_mucosa		control	healthy	27	adult	female	USA		no	IlluminaHiSeq	Qiagen	22699609	5620665	537781829	60	100	SRR061477		Paolo_Manghi		19
SRR061479	HMP_2012	SRS014890	HMP_2012_763860675	oralcavity	buccal_mucosa		control	healthy	33	adult	male	USA		no	IlluminaHiSeq	Qiagen	22699609	2440799	232282216	60	100	SRR061479		Paolo_Manghi		22
SRR061481	HMP_2012	SRS016297	HMP_2012_765074482	oralcavity	buccal_mucosa		control	healthy	20	adult	male	USA		no	IlluminaHiSeq	Qiagen	22699609	3071837	281394706	60	100	SRR061481		Paolo_Manghi		23
SRR061482	HMP_2012	SRS016297	HMP_2012_765074482	oralcavity	buccal_mucosa		control	healthy	20	adult	male	USA		no	IlluminaHiSeq	Qiagen	22699609	3071837	281394706	60	100	SRR061482		Paolo_Manghi		23
SRR061483	HMP_2012	SRS015646	HMP_2012_764487809	oralcavity	buccal_mucosa		control	healthy	26	adult	male	USA		no	IlluminaHiSeq	Qiagen	22699609	17418039	1686870430	60	100	SRR061483		Paolo_Manghi		25
SRR061485	HMP_2012	SRS062540	HMP_2012_764042746	oralcavity	tongue_dorsum		control	healthy	27	adult	female	USA		no	IlluminaHiSeq	Qiagen	22699609	29864834	2768465064	60	100	SRR061485		Paolo_Manghi		19
SRR061487	HMP_2012	SRS053854	HMP_2012_508703490	oralcavity	tongue_dorsum		control	healthy	24	adult	female	USA		no	IlluminaHiSeq	Qiagen	22699609	93375076	8874197338	60	100	SRR061487		Paolo_Manghi		21
SRR061488	HMP_2012	SRS062540	HMP_2012_764042746	oralcavity	tongue_dorsum		control	healthy	27	adult	female	USA		no	IlluminaHiSeq	Qiagen	22699609	29864834	2768465064	60	100	SRR061488		Paolo_Manghi		19
SRR061490	HMP_2012	SRS047824	HMP_2012_737052003	oralcavity	tongue_dorsum		control	healthy	18	schoolage	female	USA		no	IlluminaHiSeq	Qiagen	22699609	98529794	9274241691	60	100	SRR061490		Paolo_Manghi		26
SRR061492	HMP_2012	SRS047824	HMP_2012_737052003	oralcavity	tongue_dorsum		control	healthy	18	schoolage	female	USA		no	IlluminaHiSeq	Qiagen	22699609	98529794	9274241691	60	100	SRR061492		Paolo_Manghi		26
SRR061493	HMP_2012	SRS053854	HMP_2012_508703490	oralcavity	tongue_dorsum		control	healthy	24	adult	female	USA		no	IlluminaHiSeq	Qiagen	22699609	93375076	8874197338	60	100	SRR061493		Paolo_Manghi		21
SRR061498	HMP_2012	SRS064774	HMP_2012_764062976	oralcavity	tongue_dorsum		control	healthy	20	adult	female	USA		no	IlluminaHiSeq	Qiagen	22699609	86349222	8282830708	60	100	SRR061498		Paolo_Manghi		26
SRR061500	HMP_2012	SRS064774	HMP_2012_764062976	oralcavity	tongue_dorsum		control	healthy	20	adult	female	USA		no	IlluminaHiSeq	Qiagen	22699609	86349222	8282830708	60	100	SRR061500		Paolo_Manghi		26
SRR061501	HMP_2012	SRS057205	HMP_2012_764224817	oralcavity	tongue_dorsum		control	healthy	26	adult	male	USA		no	IlluminaHiSeq	Qiagen	22699609	84757133	8037612650	60	100	SRR061501		Paolo_Manghi		22
SRR061502	HMP_2012	SRS057205	HMP_2012_764224817	oralcavity	tongue_dorsum		control	healthy	26	adult	male	USA		no	IlluminaHiSeq	Qiagen	22699609	84757133	8037612650	60	100	SRR061502		Paolo_Manghi		22
SRR061504	HMP_2012	SRS043803	HMP_2012_765094712	oralcavity	buccal_mucosa		control	healthy	19	adult	male	USA		no	IlluminaHiSeq	Qiagen	22699609	7959374	590841374	60	66	SRR061504		Paolo_Manghi		24
SRR061509	HMP_2012	SRS015941	HMP_2012_764325968	oralcavity	tongue_dorsum		control	healthy	22	adult	male	USA		no	IlluminaHiSeq	Qiagen	22699609	89475705	8444961221	60	100	SRR061509		Paolo_Manghi		23
SRR061511	HMP_2012	SRS015947	HMP_2012_764325968	oralcavity	supragingival_plaque		control	healthy	22	adult	male	USA		no	IlluminaHiSeq	Qiagen	22699609	50309105	4526986211	60	96	SRR061511		Paolo_Manghi		23
SRR061514	HMP_2012	SRS015941	HMP_2012_764325968	oralcavity	tongue_dorsum		control	healthy	22	adult	male	USA		no	IlluminaHiSeq	Qiagen	22699609	89475705	8444961221	60	100	SRR061514		Paolo_Manghi		23
SRR061515	HMP_2012	SRS016037	HMP_2012_764508039	oralcavity	tongue_dorsum		control	healthy	21	adult	male	USA		no	IlluminaHiSeq	Qiagen	22699609	102646695	9805333198	60	100	SRR061515		Paolo_Manghi		26
SRR061516	HMP_2012	SRS016037	HMP_2012_764508039	oralcavity	tongue_dorsum		control	healthy	21	adult	male	USA		no	IlluminaHiSeq	Qiagen	22699609	102646695	9805333198	60	100	SRR061516		Paolo_Manghi		26
SRR061517	HMP_2012	SRS015947	HMP_2012_764325968	oralcavity	supragingival_plaque		control	healthy	22	adult	male	USA		no	IlluminaHiSeq	Qiagen	22699609	50309105	4526986211	60	96	SRR061517		Paolo_Manghi		23
SRR061518	HMP_2012	SRS016043	HMP_2012_764508039	oralcavity	supragingival_plaque		control	healthy	21	adult	male	USA		no	IlluminaHiSeq	Qiagen	22699609	38278820	3455123065	60	100	SRR061518		Paolo_Manghi		26
SRR061519	HMP_2012	SRS016043	HMP_2012_764508039	oralcavity	supragingival_plaque		control	healthy	21	adult	male	USA		no	IlluminaHiSeq	Qiagen	22699609	38278820	3455123065	60	100	SRR061519		Paolo_Manghi		26
SRR061520	HMP_2012	SRS019225	HMP_2012_765034022	oralcavity	supragingival_plaque		control	healthy	27	adult	female	USA		no	IlluminaHiSeq	Qiagen	22699609	30387221	2744232012	60	99	SRR061520		Paolo_Manghi		21
SRR061521	HMP_2012	SRS015755	HMP_2012_764224817	oralcavity	supragingival_plaque		control	healthy	26	adult	male	USA		no	IlluminaHiSeq	Qiagen	22699609	21609178	1920149555	60	95	SRR061521		Paolo_Manghi		22
SRR061522	HMP_2012	SRS015755	HMP_2012_764224817	oralcavity	supragingival_plaque		control	healthy	26	adult	male	USA		no	IlluminaHiSeq	Qiagen	22699609	21609178	1920149555	60	95	SRR061522		Paolo_Manghi		22
SRR061523	HMP_2012	SRS016039	HMP_2012_764508039	oralcavity	buccal_mucosa		control	healthy	21	adult	male	USA		no	IlluminaHiSeq	Qiagen	22699609	10161083	956464224	60	100	SRR061523		Paolo_Manghi		26
SRR061524	HMP_2012	SRS019225	HMP_2012_765034022	oralcavity	supragingival_plaque		control	healthy	27	adult	female	USA		no	IlluminaHiSeq	Qiagen	22699609	30387221	2744232012	60	99	SRR061524		Paolo_Manghi		21
SRR061526	HMP_2012	SRS016039	HMP_2012_764508039	oralcavity	buccal_mucosa		control	healthy	21	adult	male	USA		no	IlluminaHiSeq	Qiagen	22699609	10161083	956464224	60	100	SRR061526		Paolo_Manghi		26
SRR061528	HMP_2012	SRS015278	HMP_2012_763982056	oralcavity	supragingival_plaque		control	healthy	37	adult	male	USA		no	IlluminaHiSeq	Qiagen	22699609	44566806	3878650097	60	91	SRR061528		Paolo_Manghi		31
SRR061529	HMP_2012	SRS015278	HMP_2012_763982056	oralcavity	supragingival_plaque		control	healthy	37	adult	male	USA		no	IlluminaHiSeq	Qiagen	22699609	44566806	3878650097	60	91	SRR061529		Paolo_Manghi		31
SRR061531	HMP_2012	SRS019391	HMP_2012_765560005	oralcavity	buccal_mucosa		control	healthy	21	adult	male	USA		no	IlluminaHiSeq	Qiagen	22699609	4007851	379130562	60	100	SRR061531		Paolo_Manghi		22
SRR061532	HMP_2012	SRS019391	HMP_2012_765560005	oralcavity	buccal_mucosa		control	healthy	21	adult	male	USA		no	IlluminaHiSeq	Qiagen	22699609	4007851	379130562	60	100	SRR061532		Paolo_Manghi		22
SRR061534	HMP_2012	SRS016196	HMP_2012_764649650	oralcavity	buccal_mucosa		control	healthy	23	adult	female	USA		no	IlluminaHiSeq	Qiagen	22699609	6404781	617487181	60	100	SRR061534		Paolo_Manghi		27
SRR061536	HMP_2012	SRS016196	HMP_2012_764649650	oralcavity	buccal_mucosa		control	healthy	23	adult	female	USA		no	IlluminaHiSeq	Qiagen	22699609	6404781	617487181	60	100	SRR061536		Paolo_Manghi		27
SRR061537	HMP_2012	SRS015799	HMP_2012_763435843	oralcavity	buccal_mucosa		control	healthy	21	adult	male	USA		no	IlluminaHiSeq	Qiagen	22699609	14278174	1377190368	60	100	SRR061537		Paolo_Manghi		25
SRR061538	HMP_2012	SRS015799	HMP_2012_763435843	oralcavity	buccal_mucosa		control	healthy	21	adult	male	USA		no	IlluminaHiSeq	Qiagen	22699609	14278174	1377190368	60	100	SRR061538		Paolo_Manghi		25
SRR061540	HMP_2012	SRS016086	HMP_2012_764588959	oralcavity	tongue_dorsum		control	healthy	21	adult	female	USA		no	IlluminaHiSeq	Qiagen	22699609	75244502	7273077887	60	100	SRR061540		Paolo_Manghi		20
SRR061541	HMP_2012	SRS018778	HMP_2012_765135172	oralcavity	supragingival_plaque		control	healthy	27	adult	male	USA		no	IlluminaHiSeq	Qiagen	22699609	23326303	2136329925	60	100	SRR061541		Paolo_Manghi		25
SRR061542	HMP_2012	SRS015989	HMP_2012_764447348	oralcavity	supragingival_plaque		control	healthy	27	adult	male	USA		no	IlluminaHiSeq	Qiagen	22699609	66820471	6151511471	60	100	SRR061542		Paolo_Manghi		24
SRR061543	HMP_2012	SRS019872	HMP_2012_764892411	oralcavity	buccal_mucosa		control	healthy	23	adult	male	USA		no	IlluminaHiSeq	Qiagen	22699609	3260565	314433887	60	100	SRR061543		Paolo_Manghi		25
SRR061544	HMP_2012	SRS018778	HMP_2012_765135172	oralcavity	supragingival_plaque		control	healthy	27	adult	male	USA		no	IlluminaHiSeq	Qiagen	22699609	23326303	2136329925	60	100	SRR061544		Paolo_Manghi		25
SRR061545	HMP_2012	SRS016086	HMP_2012_764588959	oralcavity	tongue_dorsum		control	healthy	21	adult	female	USA		no	IlluminaHiSeq	Qiagen	22699609	75244502	7273077887	60	100	SRR061545		Paolo_Manghi		20
SRR061546	HMP_2012	SRS015989	HMP_2012_764447348	oralcavity	supragingival_plaque		control	healthy	27	adult	male	USA		no	IlluminaHiSeq	Qiagen	22699609	66820471	6151511471	60	100	SRR061546		Paolo_Manghi		24
SRR061547	HMP_2012	SRS019872	HMP_2012_764892411	oralcavity	buccal_mucosa		control	healthy	23	adult	male	USA		no	IlluminaHiSeq	Qiagen	22699609	3260565	314433887	60	100	SRR061547		Paolo_Manghi		25
SRR061548	HMP_2012	SRS015209	HMP_2012_764143897	oralcavity	tongue_dorsum		control	healthy	26	adult	female	USA		no	IlluminaHiSeq	Qiagen	22699609	108501570	9957080151	60	100	SRR061548		Paolo_Manghi		22
SRR061549	HMP_2012	SRS063351	HMP_2012_764042746	oralcavity	palatine_tonsils		control	healthy	27	adult	female	USA		no	IlluminaHiSeq	Qiagen	22699609	4631787	428488565	60	100	SRR061549		Paolo_Manghi		19
SRR061550	HMP_2012	SRS015209	HMP_2012_764143897	oralcavity	tongue_dorsum		control	healthy	26	adult	female	USA		no	IlluminaHiSeq	Qiagen	22699609	108501570	9957080151	60	100	SRR061550		Paolo_Manghi		22
SRR061551	HMP_2012	SRS063351	HMP_2012_764042746	oralcavity	palatine_tonsils		control	healthy	27	adult	female	USA		no	IlluminaHiSeq	Qiagen	22699609	4631787	428488565	60	100	SRR061551		Paolo_Manghi		19
SRR061553	HMP_2012	SRS044373	HMP_2012_550534656	oralcavity	tongue_dorsum		control	healthy	27	adult	female	USA		no	IlluminaHiSeq	Qiagen	22699609	98123890	9185872067	60	100	SRR061553		Paolo_Manghi		26
SRR061554	HMP_2012	SRS044373	HMP_2012_550534656	oralcavity	tongue_dorsum		control	healthy	27	adult	female	USA		no	IlluminaHiSeq	Qiagen	22699609	98123890	9185872067	60	100	SRR061554		Paolo_Manghi		26
SRR061562	HMP_2012	SRS018665	HMP_2012_765013792	oralcavity	supragingival_plaque		control	healthy	21	adult	female	USA		no	IlluminaHiSeq	Qiagen	22699609	78912374	7163249440	60	100	SRR061562		Paolo_Manghi		19
SRR061563	HMP_2012	SRS018661	HMP_2012_765013792	oralcavity	buccal_mucosa		control	healthy	21	adult	female	USA		no	IlluminaHiSeq	Qiagen	22699609	5254361	507891148	60	100	SRR061563		Paolo_Manghi		19
SRR061564	HMP_2012	SRS018661	HMP_2012_765013792	oralcavity	buccal_mucosa		control	healthy	21	adult	female	USA		no	IlluminaHiSeq	Qiagen	22699609	5254361	507891148	60	100	SRR061564		Paolo_Manghi		19
SRR061565	HMP_2012	SRS018573	HMP_2012_765094712	oralcavity	supragingival_plaque		control	healthy	19	adult	male	USA		no	IlluminaHiSeq	Qiagen	22699609	57802500	5339320302	60	100	SRR061565		Paolo_Manghi		24
SRR061566	HMP_2012	SRS018665	HMP_2012_765013792	oralcavity	supragingival_plaque		control	healthy	21	adult	female	USA		no	IlluminaHiSeq	Qiagen	22699609	78912374	7163249440	60	100	SRR061566		Paolo_Manghi		19
SRR061567	HMP_2012	SRS018573	HMP_2012_765094712	oralcavity	supragingival_plaque		control	healthy	19	adult	male	USA		no	IlluminaHiSeq	Qiagen	22699609	57802500	5339320302	60	100	SRR061567		Paolo_Manghi		24
SRR061571	HMP_2012	SRS051941	HMP_2012_706846339	oralcavity	supragingival_plaque		control	healthy	36	adult	female	USA		no	IlluminaHiSeq	Qiagen	22699609	70077026	6324855018	60	97	SRR061571		Paolo_Manghi		21
SRR061573	HMP_2012	SRS057539	HMP_2012_861967750	oralcavity	tongue_dorsum		control	healthy	21	adult	male	USA		no	IlluminaHiSeq	Qiagen	22699609	91051844	8599865929	60	100	SRR061573		Paolo_Manghi		23
SRR061575	HMP_2012	SRS050244	HMP_2012_675950834	oralcavity	tongue_dorsum		control	healthy	23	adult	female	USA		no	IlluminaHiSeq	Qiagen	22699609	111554645	10513147991	60	100	SRR061575		Paolo_Manghi		28
SRR061576	HMP_2012	SRS043755	HMP_2012_404239096	oralcavity	supragingival_plaque		control	healthy	25	adult	male	USA		no	IlluminaHiSeq	Qiagen	22699609	38852101	3406569152	60	92	SRR061576		Paolo_Manghi		23
SRR061577	HMP_2012	SRS043755	HMP_2012_404239096	oralcavity	supragingival_plaque		control	healthy	25	adult	male	USA		no	IlluminaHiSeq	Qiagen	22699609	38852101	3406569152	60	92	SRR061577		Paolo_Manghi		23
SRR061579	HMP_2012	SRS055401	HMP_2012_675950834	oralcavity	supragingival_plaque		control	healthy	23	adult	female	USA		no	IlluminaHiSeq	Qiagen	22699609	33192169	3020836424	60	100	SRR061579		Paolo_Manghi		28
SRR061580	HMP_2012	SRS052604	HMP_2012_338793263	oralcavity	supragingival_plaque		control	healthy	19	schoolage	female	USA		no	IlluminaHiSeq	Qiagen	22699609	20802995	1909803694	60	100	SRR061580		Paolo_Manghi		22
SRR061582	HMP_2012	SRS051941	HMP_2012_706846339	oralcavity	supragingival_plaque		control	healthy	36	adult	female	USA		no	IlluminaHiSeq	Qiagen	22699609	70077026	6324855018	60	97	SRR061582		Paolo_Manghi		21
SRR061584	HMP_2012	SRS050244	HMP_2012_675950834	oralcavity	tongue_dorsum		control	healthy	23	adult	female	USA		no	IlluminaHiSeq	Qiagen	22699609	111554645	10513147991	60	100	SRR061584		Paolo_Manghi		28
SRR061585	HMP_2012	SRS048411	HMP_2012_764325968	oralcavity	tongue_dorsum		control	healthy	22	adult	male	USA		no	IlluminaHiSeq	Qiagen	22699609	97578525	9140614068	60	100	SRR061585		Paolo_Manghi		23
SRR061587	HMP_2012	SRS054687	HMP_2012_706846339	oralcavity	tongue_dorsum		control	healthy	36	adult	female	USA		no	IlluminaHiSeq	Qiagen	22699609	81118074	7546581978	60	100	SRR061587		Paolo_Manghi		21
SRR061588	HMP_2012	SRS054687	HMP_2012_706846339	oralcavity	tongue_dorsum		control	healthy	36	adult	female	USA		no	IlluminaHiSeq	Qiagen	22699609	81118074	7546581978	60	100	SRR061588		Paolo_Manghi		21
SRR061589	HMP_2012	SRS057539	HMP_2012_861967750	oralcavity	tongue_dorsum		control	healthy	21	adult	male	USA		no	IlluminaHiSeq	Qiagen	22699609	91051844	8599865929	60	100	SRR061589		Paolo_Manghi		23
SRR061590	HMP_2012	SRS048411	HMP_2012_764325968	oralcavity	tongue_dorsum		control	healthy	22	adult	male	USA		no	IlluminaHiSeq	Qiagen	22699609	97578525	9140614068	60	100	SRR061590		Paolo_Manghi		23
SRR061597	HMP_2012	SRS055401	HMP_2012_675950834	oralcavity	supragingival_plaque		control	healthy	23	adult	female	USA		no	IlluminaHiSeq	Qiagen	22699609	33192169	3020836424	60	100	SRR061597		Paolo_Manghi		28
SRR061599	HMP_2012	SRS052604	HMP_2012_338793263	oralcavity	supragingival_plaque		control	healthy	19	schoolage	female	USA		no	IlluminaHiSeq	Qiagen	22699609	20802995	1909803694	60	100	SRR061599		Paolo_Manghi		22
SRR061692	HMP_2012	SRS016501	HMP_2012_159753524	oralcavity	tongue_dorsum		control	healthy	23	adult	female	USA		no	IlluminaHiSeq	Qiagen	22699609	75134922	6860633660	60	95	SRR061692		Paolo_Manghi		20
SRR061693	HMP_2012	SRS016501	HMP_2012_159753524	oralcavity	tongue_dorsum		control	healthy	23	adult	female	USA		no	IlluminaHiSeq	Qiagen	22699609	75134922	6860633660	60	95	SRR061693		Paolo_Manghi		20
SRR061694	HMP_2012	SRS077736	HMP_2012_159753524	oralcavity	tongue_dorsum		control	healthy	23	adult	female	USA		no	IlluminaHiSeq	Qiagen	22699609	87595165	8081175454	60	95	SRR061694		Paolo_Manghi		20
SRR061695	HMP_2012	SRS077736	HMP_2012_159753524	oralcavity	tongue_dorsum		control	healthy	23	adult	female	USA		no	IlluminaHiSeq	Qiagen	22699609	87595165	8081175454	60	95	SRR061695		Paolo_Manghi		20
SRR061696	HMP_2012	SRS077736	HMP_2012_159753524	oralcavity	tongue_dorsum		control	healthy	23	adult	female	USA		no	IlluminaHiSeq	Qiagen	22699609	87595165	8081175454	60	95	SRR061696		Paolo_Manghi		20
SRR061734	HMP_2012	SRS078182	HMP_2012_159227541	oralcavity	tongue_dorsum		control	healthy	22	adult	female	USA		no	IlluminaHiSeq	Qiagen	22699609	156047930	14300620301	60	95	SRR061734		Paolo_Manghi		20
SRR061735	HMP_2012	SRS078182	HMP_2012_159227541	oralcavity	tongue_dorsum		control	healthy	22	adult	female	USA		no	IlluminaHiSeq	Qiagen	22699609	156047930	14300620301	60	95	SRR061735		Paolo_Manghi		20
SRR061905	HMP_2012	SRS024649	HMP_2012_159611913	oralcavity	supragingival_plaque		control	healthy	23	adult	male	USA		no	IlluminaHiSeq	Qiagen	22699609	57276236	5329487391	60	101	SRR061905		Paolo_Manghi		25
SRR061906	HMP_2012	SRS024649	HMP_2012_159611913	oralcavity	supragingival_plaque		control	healthy	23	adult	male	USA		no	IlluminaHiSeq	Qiagen	22699609	57276236	5329487391	60	101	SRR061906		Paolo_Manghi		25
SRR061909	HMP_2012	SRS016349	HMP_2012_159632143	oralcavity	buccal_mucosa		control	healthy	27	adult	male	USA		no	IlluminaHiSeq	Qiagen	22699609	5138654	488495717	60	101	SRR061909		Paolo_Manghi		23
SRR061910	HMP_2012	SRS016349	HMP_2012_159632143	oralcavity	buccal_mucosa		control	healthy	27	adult	male	USA		no	IlluminaHiSeq	Qiagen	22699609	5138654	488495717	60	101	SRR061910		Paolo_Manghi		23
SRR061911	HMP_2012	SRS011152	HMP_2012_158499257	oralcavity	supragingival_plaque		control	healthy	25	adult	male	USA		no	IlluminaHiSeq	Qiagen	22699609	69319249	6441626905	60	101	SRR061911		Paolo_Manghi		25
SRR061912	HMP_2012	SRS011152	HMP_2012_158499257	oralcavity	supragingival_plaque		control	healthy	25	adult	male	USA		no	IlluminaHiSeq	Qiagen	22699609	69319249	6441626905	60	101	SRR061912		Paolo_Manghi		25
SRR061915	HMP_2012	SRS023841	HMP_2012_158883629	oralcavity	supragingival_plaque		control	healthy	29	adult	female	USA		no	IlluminaHiSeq	Qiagen	22699609	31702457	2861102756	60	99	SRR061915		Paolo_Manghi		28
SRR061916	HMP_2012	SRS023841	HMP_2012_158883629	oralcavity	supragingival_plaque		control	healthy	29	adult	female	USA		no	IlluminaHiSeq	Qiagen	22699609	31702457	2861102756	60	99	SRR061916		Paolo_Manghi		28
SRR061935	HMP_2012	SRS017304	HMP_2012_159207311	oralcavity	supragingival_plaque		control	healthy	27	adult	male	USA		no	IlluminaHiSeq	Qiagen	22699609	52827537	4717537963	60	96	SRR061935		Paolo_Manghi		26
SRR061936	HMP_2012	SRS017304	HMP_2012_159207311	oralcavity	supragingival_plaque		control	healthy	27	adult	male	USA		no	IlluminaHiSeq	Qiagen	22699609	52827537	4717537963	60	96	SRR061936		Paolo_Manghi		26
SRR061937	HMP_2012	SRS017713	HMP_2012_160582958	oralcavity	tongue_dorsum		control	healthy	30	adult	female	USA		no	IlluminaHiSeq	Qiagen	22699609	62685227	5826051216	60	101	SRR061937		Paolo_Manghi		21
SRR061938	HMP_2012	SRS017713	HMP_2012_160582958	oralcavity	tongue_dorsum		control	healthy	30	adult	female	USA		no	IlluminaHiSeq	Qiagen	22699609	62685227	5826051216	60	101	SRR061938		Paolo_Manghi		21
SRR061939	HMP_2012	SRS013234	HMP_2012_159591683	oralcavity	tongue_dorsum		control	healthy	27	adult	male	USA		no	IlluminaHiSeq	Qiagen	22699609	77030399	7297019452	60	101	SRR061939		Paolo_Manghi		31
SRR061940	HMP_2012	SRS013234	HMP_2012_159591683	oralcavity	tongue_dorsum		control	healthy	27	adult	male	USA		no	IlluminaHiSeq	Qiagen	22699609	77030399	7297019452	60	101	SRR061940		Paolo_Manghi		31
SRR061945	HMP_2012	SRS017127	HMP_2012_159551223	oralcavity	buccal_mucosa		control	healthy	26	adult	male	USA		no	IlluminaHiSeq	Qiagen	22699609	31977617	3072062274	60	101	SRR061945		Paolo_Manghi		25
SRR061946	HMP_2012	SRS017127	HMP_2012_159551223	oralcavity	buccal_mucosa		control	healthy	26	adult	male	USA		no	IlluminaHiSeq	Qiagen	22699609	31977617	3072062274	60	101	SRR061946		Paolo_Manghi		25
SRR061949	HMP_2012	SRS047113	HMP_2012_159814214	oralcavity	supragingival_plaque		control	healthy	29	adult	male	USA		no	IlluminaHiSeq	Qiagen	22699609	82984236	7560665385	60	100	SRR061949		Paolo_Manghi		29
SRR061950	HMP_2012	SRS047113	HMP_2012_159814214	oralcavity	supragingival_plaque		control	healthy	29	adult	male	USA		no	IlluminaHiSeq	Qiagen	22699609	82984236	7560665385	60	100	SRR061950		Paolo_Manghi		29
SRR061951	HMP_2012	SRS017537	HMP_2012_160502038	oralcavity	buccal_mucosa		control	healthy	26	adult	female	USA		no	IlluminaHiSeq	Qiagen	22699609	6180169	574623299	60	101	SRR061951		Paolo_Manghi		24
SRR061952	HMP_2012	SRS017537	HMP_2012_160502038	oralcavity	buccal_mucosa		control	healthy	26	adult	female	USA		no	IlluminaHiSeq	Qiagen	22699609	6180169	574623299	60	101	SRR061952		Paolo_Manghi		24
SRR061953	HMP_2012	SRS013502	HMP_2012_159207311	oralcavity	tongue_dorsum		control	healthy	27	adult	male	USA		no	IlluminaHiSeq	Qiagen	22699609	38243669	3498326371	60	100	SRR061953		Paolo_Manghi		26
SRR061954	HMP_2012	SRS013502	HMP_2012_159207311	oralcavity	tongue_dorsum		control	healthy	27	adult	male	USA		no	IlluminaHiSeq	Qiagen	22699609	38243669	3498326371	60	100	SRR061954		Paolo_Manghi		26
SRR061955	HMP_2012	SRS023557	HMP_2012_158802708	oralcavity	tongue_dorsum		control	healthy	27	adult	male	USA		no	IlluminaHiSeq	Qiagen	22699609	50380877	4652141655	60	101	SRR061955		Paolo_Manghi		23
SRR061956	HMP_2012	SRS023557	HMP_2012_158802708	oralcavity	tongue_dorsum		control	healthy	27	adult	male	USA		no	IlluminaHiSeq	Qiagen	22699609	50380877	4652141655	60	101	SRR061956		Paolo_Manghi		23
SRR061957	HMP_2012	SRS011086	HMP_2012_158458797	oralcavity	tongue_dorsum		control	healthy	30	adult	female	USA		no	IlluminaHiSeq	Qiagen	22699609	81664789	7754426553	60	101	SRR061957		Paolo_Manghi		29
SRR061958	HMP_2012	SRS011086	HMP_2012_158458797	oralcavity	tongue_dorsum		control	healthy	30	adult	female	USA		no	IlluminaHiSeq	Qiagen	22699609	81664789	7754426553	60	101	SRR061958		Paolo_Manghi		29
SRR061959	HMP_2012	SRS016533	HMP_2012_159753524	oralcavity	buccal_mucosa		control	healthy	23	adult	female	USA		no	IlluminaHiSeq	Qiagen	22699609	6607645	608838046	60	101	SRR061959		Paolo_Manghi		20
SRR061960	HMP_2012	SRS016533	HMP_2012_159753524	oralcavity	buccal_mucosa		control	healthy	23	adult	female	USA		no	IlluminaHiSeq	Qiagen	22699609	6607645	608838046	60	101	SRR061960		Paolo_Manghi		20
SRR061961	HMP_2012	SRS023930	HMP_2012_159268001	oralcavity	buccal_mucosa		control	healthy	27	adult	male	USA		no	IlluminaHiSeq	Qiagen	22699609	84325882	8001458898	60	101	SRR061961		Paolo_Manghi		23
SRR061962	HMP_2012	SRS023930	HMP_2012_159268001	oralcavity	buccal_mucosa		control	healthy	27	adult	male	USA		no	IlluminaHiSeq	Qiagen	22699609	84325882	8001458898	60	101	SRR061962		Paolo_Manghi		23
SRR061965	HMP_2012	SRS022625	HMP_2012_158499257	oralcavity	buccal_mucosa		control	healthy	25	adult	male	USA		no	IlluminaHiSeq	Qiagen	22699609	23985855	2335606805	60	101	SRR061965		Paolo_Manghi		25
SRR061966	HMP_2012	SRS022625	HMP_2012_158499257	oralcavity	buccal_mucosa		control	healthy	25	adult	male	USA		no	IlluminaHiSeq	Qiagen	22699609	23985855	2335606805	60	101	SRR061966		Paolo_Manghi		25
SRR061967	HMP_2012	SRS013252	HMP_2012_159591683	oralcavity	supragingival_plaque		control	healthy	27	adult	male	USA		no	IlluminaHiSeq	Qiagen	22699609	98179389	9343906061	60	101	SRR061967		Paolo_Manghi		31
SRR061968	HMP_2012	SRS013252	HMP_2012_159591683	oralcavity	supragingival_plaque		control	healthy	27	adult	male	USA		no	IlluminaHiSeq	Qiagen	22699609	98179389	9343906061	60	101	SRR061968		Paolo_Manghi		31
SRR061969	HMP_2012	SRS024347	HMP_2012_159551223	oralcavity	buccal_mucosa		control	healthy	26	adult	male	USA		no	IlluminaHiSeq	Qiagen	22699609	11353543	1099913723	60	101	SRR061969		Paolo_Manghi		25
SRR061970	HMP_2012	SRS024347	HMP_2012_159551223	oralcavity	buccal_mucosa		control	healthy	26	adult	male	USA		no	IlluminaHiSeq	Qiagen	22699609	11353543	1099913723	60	101	SRR061970		Paolo_Manghi		25
SRR061971	HMP_2012	SRS018157	HMP_2012_160158126	oralcavity	supragingival_plaque		control	healthy	26	adult	male	USA		no	IlluminaHiSeq	Qiagen	22699609	97847428	9379160197	60	101	SRR061971		Paolo_Manghi		24
SRR061972	HMP_2012	SRS018157	HMP_2012_160158126	oralcavity	supragingival_plaque		control	healthy	26	adult	male	USA		no	IlluminaHiSeq	Qiagen	22699609	97847428	9379160197	60	101	SRR061972		Paolo_Manghi		24
SRR061975	HMP_2012	SRS013825	HMP_2012_159571453	oralcavity	buccal_mucosa		control	healthy	38	adult	male	USA		no	IlluminaHiSeq	Qiagen	22699609	8207997	768196143	60	101	SRR061975		Paolo_Manghi		23
SRR061976	HMP_2012	SRS013825	HMP_2012_159571453	oralcavity	buccal_mucosa		control	healthy	38	adult	male	USA		no	IlluminaHiSeq	Qiagen	22699609	8207997	768196143	60	101	SRR061976		Paolo_Manghi		23
SRR061977	HMP_2012	SRS024470	HMP_2012_159571453	oralcavity	buccal_mucosa		control	healthy	38	adult	male	USA		no	IlluminaHiSeq	Qiagen	22699609	8932485	864614348	60	101	SRR061977		Paolo_Manghi		23
SRR061978	HMP_2012	SRS024470	HMP_2012_159571453	oralcavity	buccal_mucosa		control	healthy	38	adult	male	USA		no	IlluminaHiSeq	Qiagen	22699609	8932485	864614348	60	101	SRR061978		Paolo_Manghi		23
SRR061979	HMP_2012	SRS018337	HMP_2012_160380657	oralcavity	supragingival_plaque		control	healthy	23	adult	male	USA		no	IlluminaHiSeq	Qiagen	22699609	43279505	4045678164	60	101	SRR061979		Paolo_Manghi		23
SRR061980	HMP_2012	SRS018337	HMP_2012_160380657	oralcavity	supragingival_plaque		control	healthy	23	adult	male	USA		no	IlluminaHiSeq	Qiagen	22699609	43279505	4045678164	60	101	SRR061980		Paolo_Manghi		23
SRR061981	HMP_2012	SRS016600	HMP_2012_159915365	oralcavity	buccal_mucosa		control	healthy	31	adult	female	USA		no	IlluminaHiSeq	Qiagen	22699609	13481304	1183945692	60	101	SRR061981		Paolo_Manghi		21
SRR061982	HMP_2012	SRS016600	HMP_2012_159915365	oralcavity	buccal_mucosa		control	healthy	31	adult	female	USA		no	IlluminaHiSeq	Qiagen	22699609	13481304	1183945692	60	101	SRR061982		Paolo_Manghi		21
SRR061983	HMP_2012	SRS017533	HMP_2012_160502038	oralcavity	tongue_dorsum		control	healthy	26	adult	female	USA		no	IlluminaHiSeq	Qiagen	22699609	76427912	6786608989	60	101	SRR061983		Paolo_Manghi		24
SRR061984	HMP_2012	SRS017533	HMP_2012_160502038	oralcavity	tongue_dorsum		control	healthy	26	adult	female	USA		no	IlluminaHiSeq	Qiagen	22699609	76427912	6786608989	60	101	SRR061984		Paolo_Manghi		24
SRR061985	HMP_2012	SRS018149	HMP_2012_160158126	oralcavity	buccal_mucosa		control	healthy	26	adult	male	USA		no	IlluminaHiSeq	Qiagen	22699609	80263306	7243685109	60	101	SRR061985		Paolo_Manghi		24
SRR061986	HMP_2012	SRS018149	HMP_2012_160158126	oralcavity	buccal_mucosa		control	healthy	26	adult	male	USA		no	IlluminaHiSeq	Qiagen	22699609	80263306	7243685109	60	101	SRR061986		Paolo_Manghi		24
SRR061987	HMP_2012	SRS011115	HMP_2012_158479027	oralcavity	tongue_dorsum		control	healthy	28	adult	male	USA		no	IlluminaHiSeq	Qiagen	22699609	166408652	14668412888	60	100	SRR061987		Paolo_Manghi		24
SRR061988	HMP_2012	SRS011115	HMP_2012_158479027	oralcavity	tongue_dorsum		control	healthy	28	adult	male	USA		no	IlluminaHiSeq	Qiagen	22699609	166408652	14668412888	60	100	SRR061988		Paolo_Manghi		24
SRR061997	HMP_2012	SRS024580	HMP_2012_159591683	oralcavity	tongue_dorsum		control	healthy	27	adult	male	USA		no	IlluminaHiSeq	Qiagen	22699609	85125309	8034825894	60	101	SRR061997		Paolo_Manghi		31
SRR061998	HMP_2012	SRS024580	HMP_2012_159591683	oralcavity	tongue_dorsum		control	healthy	27	adult	male	USA		no	IlluminaHiSeq	Qiagen	22699609	85125309	8034825894	60	101	SRR061998		Paolo_Manghi		31
SRR062001	HMP_2012	SRS018394	HMP_2012_160178356	oralcavity	supragingival_plaque		control	healthy	24	adult	male	USA		no	IlluminaHiSeq	Qiagen	22699609	84508308	7763392060	60	101	SRR062001		Paolo_Manghi		27
SRR062002	HMP_2012	SRS018394	HMP_2012_160178356	oralcavity	supragingival_plaque		control	healthy	24	adult	male	USA		no	IlluminaHiSeq	Qiagen	22699609	84508308	7763392060	60	101	SRR062002		Paolo_Manghi		27
SRR062003	HMP_2012	SRS016529	HMP_2012_159753524	oralcavity	tongue_dorsum		control	healthy	23	adult	female	USA		no	IlluminaHiSeq	Qiagen	22699609	81951102	7719800565	60	101	SRR062003		Paolo_Manghi		20
SRR062004	HMP_2012	SRS016529	HMP_2012_159753524	oralcavity	tongue_dorsum		control	healthy	23	adult	female	USA		no	IlluminaHiSeq	Qiagen	22699609	81951102	7719800565	60	101	SRR062004		Paolo_Manghi		20
SRR062009	HMP_2012	SRS013711	HMP_2012_159268001	oralcavity	buccal_mucosa		control	healthy	27	adult	male	USA		no	IlluminaHiSeq	Qiagen	22699609	10889756	1027073307	60	101	SRR062009		Paolo_Manghi		23
SRR062010	HMP_2012	SRS013711	HMP_2012_159268001	oralcavity	buccal_mucosa		control	healthy	27	adult	male	USA		no	IlluminaHiSeq	Qiagen	22699609	10889756	1027073307	60	101	SRR062010		Paolo_Manghi		23
SRR062013	HMP_2012	SRS011126	HMP_2012_158479027	oralcavity	supragingival_plaque		control	healthy	28	adult	male	USA		no	IlluminaHiSeq	Qiagen	22699609	108042209	9974154224	60	101	SRR062013		Paolo_Manghi		24
SRR062014	HMP_2012	SRS011126	HMP_2012_158479027	oralcavity	supragingival_plaque		control	healthy	28	adult	male	USA		no	IlluminaHiSeq	Qiagen	22699609	108042209	9974154224	60	101	SRR062014		Paolo_Manghi		24
SRR062023	HMP_2012	SRS017215	HMP_2012_159814214	oralcavity	buccal_mucosa		control	healthy	29	adult	male	USA		no	IlluminaHiSeq	Qiagen	22699609	45107707	4258765711	60	101	SRR062023		Paolo_Manghi		29
SRR062024	HMP_2012	SRS017215	HMP_2012_159814214	oralcavity	buccal_mucosa		control	healthy	29	adult	male	USA		no	IlluminaHiSeq	Qiagen	22699609	45107707	4258765711	60	101	SRR062024		Paolo_Manghi		29
SRR062027	HMP_2012	SRS023987	HMP_2012_159369152	oralcavity	buccal_mucosa		control	healthy	22	adult	male	USA		no	IlluminaHiSeq	Qiagen	22699609	17390822	1637480465	60	101	SRR062027		Paolo_Manghi		24
SRR062028	HMP_2012	SRS023987	HMP_2012_159369152	oralcavity	buccal_mucosa		control	healthy	22	adult	male	USA		no	IlluminaHiSeq	Qiagen	22699609	17390822	1637480465	60	101	SRR062028		Paolo_Manghi		24
SRR062029	HMP_2012	SRS024641	HMP_2012_159611913	oralcavity	buccal_mucosa		control	healthy	23	adult	male	USA		no	IlluminaHiSeq	Qiagen	22699609	713215	57899251	60	84	SRR062029		Paolo_Manghi		25
SRR062030	HMP_2012	SRS024641	HMP_2012_159611913	oralcavity	buccal_mucosa		control	healthy	23	adult	male	USA		no	IlluminaHiSeq	Qiagen	22699609	713215	57899251	60	84	SRR062030		Paolo_Manghi		25
SRR062031	HMP_2012	SRS011144	HMP_2012_158499257	oralcavity	buccal_mucosa		control	healthy	25	adult	male	USA		no	IlluminaHiSeq	Qiagen	22699609	3602113	304761048	60	86	SRR062031		Paolo_Manghi		25
SRR062032	HMP_2012	SRS011144	HMP_2012_158499257	oralcavity	buccal_mucosa		control	healthy	25	adult	male	USA		no	IlluminaHiSeq	Qiagen	22699609	3602113	304761048	60	86	SRR062032		Paolo_Manghi		25
SRR062033	HMP_2012	SRS017088	HMP_2012_159611913	oralcavity	supragingival_plaque		control	healthy	23	adult	male	USA		no	IlluminaHiSeq	Qiagen	22699609	16886421	1493294976	60	87	SRR062033		Paolo_Manghi		25
SRR062034	HMP_2012	SRS017088	HMP_2012_159611913	oralcavity	supragingival_plaque		control	healthy	23	adult	male	USA		no	IlluminaHiSeq	Qiagen	22699609	16886421	1493294976	60	87	SRR062034		Paolo_Manghi		25
SRR062035	HMP_2012	SRS021986	HMP_2012_158256496	oralcavity	buccal_mucosa		control	healthy	27	adult	female	USA		no	IlluminaHiSeq	Qiagen	22699609	13351536	1293690865	60	101	SRR062035		Paolo_Manghi		23
SRR062036	HMP_2012	SRS021986	HMP_2012_158256496	oralcavity	buccal_mucosa		control	healthy	27	adult	female	USA		no	IlluminaHiSeq	Qiagen	22699609	13351536	1293690865	60	101	SRR062036		Paolo_Manghi		23
SRR062039	HMP_2012	SRS013506	HMP_2012_159207311	oralcavity	buccal_mucosa		control	healthy	27	adult	male	USA		no	IlluminaHiSeq	Qiagen	22699609	20214746	1954318012	60	101	SRR062039		Paolo_Manghi		26
SRR062040	HMP_2012	SRS013506	HMP_2012_159207311	oralcavity	buccal_mucosa		control	healthy	27	adult	male	USA		no	IlluminaHiSeq	Qiagen	22699609	20214746	1954318012	60	101	SRR062040		Paolo_Manghi		26
SRR062041	HMP_2012	SRS018443	HMP_2012_160218816	oralcavity	buccal_mucosa		control	healthy	25	adult	male	USA		no	IlluminaHiSeq	Qiagen	22699609	86589965	8024043749	60	101	SRR062041		Paolo_Manghi		27
SRR062042	HMP_2012	SRS018443	HMP_2012_160218816	oralcavity	buccal_mucosa		control	healthy	25	adult	male	USA		no	IlluminaHiSeq	Qiagen	22699609	86589965	8024043749	60	101	SRR062042		Paolo_Manghi		27
SRR062043	HMP_2012	SRS018329	HMP_2012_160380657	oralcavity	buccal_mucosa		control	healthy	23	adult	male	USA		no	IlluminaHiSeq	Qiagen	22699609	24691507	2364532452	60	101	SRR062043		Paolo_Manghi		23
SRR062044	HMP_2012	SRS018329	HMP_2012_160380657	oralcavity	buccal_mucosa		control	healthy	23	adult	male	USA		no	IlluminaHiSeq	Qiagen	22699609	24691507	2364532452	60	101	SRR062044		Paolo_Manghi		23
SRR062047	HMP_2012	SRS017209	HMP_2012_159814214	oralcavity	tongue_dorsum		control	healthy	29	adult	male	USA		no	IlluminaHiSeq	Qiagen	22699609	90876973	8133208386	60	96	SRR062047		Paolo_Manghi		29
SRR062048	HMP_2012	SRS017209	HMP_2012_159814214	oralcavity	tongue_dorsum		control	healthy	29	adult	male	USA		no	IlluminaHiSeq	Qiagen	22699609	90876973	8133208386	60	96	SRR062048		Paolo_Manghi		29
SRR062049	HMP_2012	SRS011310	HMP_2012_158944319	oralcavity	buccal_mucosa		control	healthy	24	adult	female	USA		no	IlluminaHiSeq	Qiagen	22699609	21006750	1935057053	60	101	SRR062049		Paolo_Manghi		21
SRR062050	HMP_2012	SRS011310	HMP_2012_158944319	oralcavity	buccal_mucosa		control	healthy	24	adult	female	USA		no	IlluminaHiSeq	Qiagen	22699609	21006750	1935057053	60	101	SRR062050		Paolo_Manghi		21
SRR062051	HMP_2012	SRS011098	HMP_2012_158458797	oralcavity	supragingival_plaque		control	healthy	30	adult	female	USA		no	IlluminaHiSeq	Qiagen	22699609	56414058	4847043481	60	87	SRR062051		Paolo_Manghi		29
SRR062052	HMP_2012	SRS011098	HMP_2012_158458797	oralcavity	supragingival_plaque		control	healthy	30	adult	female	USA		no	IlluminaHiSeq	Qiagen	22699609	56414058	4847043481	60	87	SRR062052		Paolo_Manghi		29
SRR062053	HMP_2012	SRS011140	HMP_2012_158499257	oralcavity	tongue_dorsum		control	healthy	25	adult	male	USA		no	IlluminaHiSeq	Qiagen	22699609	81772451	7875279209	60	101	SRR062053		Paolo_Manghi		25
SRR062054	HMP_2012	SRS011140	HMP_2012_158499257	oralcavity	tongue_dorsum		control	healthy	25	adult	male	USA		no	IlluminaHiSeq	Qiagen	22699609	81772451	7875279209	60	101	SRR062054		Paolo_Manghi		25
SRR062055	HMP_2012	SRS011126	HMP_2012_158479027	oralcavity	supragingival_plaque		control	healthy	28	adult	male	USA		no	IlluminaHiSeq	Qiagen	22699609	108042209	9974154224	60	101	SRR062055		Paolo_Manghi		24
SRR062056	HMP_2012	SRS011126	HMP_2012_158479027	oralcavity	supragingival_plaque		control	healthy	28	adult	male	USA		no	IlluminaHiSeq	Qiagen	22699609	108042209	9974154224	60	101	SRR062056		Paolo_Manghi		24
SRR062058	HMP_2012	SRS018359	HMP_2012_160178356	oralcavity	buccal_mucosa		control	healthy	24	adult	male	USA		no	IlluminaHiSeq	Qiagen	22699609	15112957	1453723233	60	101	SRR062058		Paolo_Manghi		27
SRR062059	HMP_2012	SRS018359	HMP_2012_160178356	oralcavity	buccal_mucosa		control	healthy	24	adult	male	USA		no	IlluminaHiSeq	Qiagen	22699609	15112957	1453723233	60	101	SRR062059		Paolo_Manghi		27
SRR062062	HMP_2012	SRS016600	HMP_2012_159915365	oralcavity	buccal_mucosa		control	healthy	31	adult	female	USA		no	IlluminaHiSeq	Qiagen	22699609	13481304	1183945692	60	101	SRR062062		Paolo_Manghi		21
SRR062063	HMP_2012	SRS016600	HMP_2012_159915365	oralcavity	buccal_mucosa		control	healthy	31	adult	female	USA		no	IlluminaHiSeq	Qiagen	22699609	13481304	1183945692	60	101	SRR062063		Paolo_Manghi		21
SRR062064	HMP_2012	SRS017533	HMP_2012_160502038	oralcavity	tongue_dorsum		control	healthy	26	adult	female	USA		no	IlluminaHiSeq	Qiagen	22699609	76427912	6786608989	60	101	SRR062064		Paolo_Manghi		24
SRR062065	HMP_2012	SRS017533	HMP_2012_160502038	oralcavity	tongue_dorsum		control	healthy	26	adult	female	USA		no	IlluminaHiSeq	Qiagen	22699609	76427912	6786608989	60	101	SRR062065		Paolo_Manghi		24
SRR062066	HMP_2012	SRS018149	HMP_2012_160158126	oralcavity	buccal_mucosa		control	healthy	26	adult	male	USA		no	IlluminaHiSeq	Qiagen	22699609	80263306	7243685109	60	101	SRR062066		Paolo_Manghi		24
SRR062067	HMP_2012	SRS018149	HMP_2012_160158126	oralcavity	buccal_mucosa		control	healthy	26	adult	male	USA		no	IlluminaHiSeq	Qiagen	22699609	80263306	7243685109	60	101	SRR062067		Paolo_Manghi		24
SRR062068	HMP_2012	SRS011115	HMP_2012_158479027	oralcavity	tongue_dorsum		control	healthy	28	adult	male	USA		no	IlluminaHiSeq	Qiagen	22699609	166408652	14668412888	60	100	SRR062068		Paolo_Manghi		24
SRR062069	HMP_2012	SRS011115	HMP_2012_158479027	oralcavity	tongue_dorsum		control	healthy	28	adult	male	USA		no	IlluminaHiSeq	Qiagen	22699609	166408652	14668412888	60	100	SRR062069		Paolo_Manghi		24
SRR062070	HMP_2012	SRS023617	HMP_2012_159005010	oralcavity	tongue_dorsum		control	healthy	20	adult	female	USA		no	IlluminaHiSeq	Qiagen	22699609	111617542	10277517793	60	101	SRR062070		Paolo_Manghi		26
SRR062071	HMP_2012	SRS023617	HMP_2012_159005010	oralcavity	tongue_dorsum		control	healthy	20	adult	female	USA		no	IlluminaHiSeq	Qiagen	22699609	111617542	10277517793	60	101	SRR062071		Paolo_Manghi		26
SRR062078	HMP_2012	SRS021473	HMP_2012_158479027	oralcavity	buccal_mucosa		control	healthy	28	adult	male	USA		no	IlluminaHiSeq	Qiagen	22699609	10107290	985877388	60	101	SRR062078		Paolo_Manghi		24
SRR062079	HMP_2012	SRS021473	HMP_2012_158479027	oralcavity	buccal_mucosa		control	healthy	28	adult	male	USA		no	IlluminaHiSeq	Qiagen	22699609	10107290	985877388	60	101	SRR062079		Paolo_Manghi		24
SRR062080	HMP_2012	SRS017007	HMP_2012_159490532	oralcavity	tongue_dorsum		control	healthy	28	adult	male	USA		no	IlluminaHiSeq	Qiagen	22699609	149891800	14352485795	60	101	SRR062080		Paolo_Manghi		24
SRR062081	HMP_2012	SRS017007	HMP_2012_159490532	oralcavity	tongue_dorsum		control	healthy	28	adult	male	USA		no	IlluminaHiSeq	Qiagen	22699609	149891800	14352485795	60	101	SRR062081		Paolo_Manghi		24
SRR062082	HMP_2012	SRS017445	HMP_2012_160319967	oralcavity	supragingival_plaque		control	healthy	19	adult	female	USA		no	IlluminaHiSeq	Qiagen	22699609	109705873	9715374556	60	94	SRR062082		Paolo_Manghi		20
SRR062083	HMP_2012	SRS017445	HMP_2012_160319967	oralcavity	supragingival_plaque		control	healthy	19	adult	female	USA		no	IlluminaHiSeq	Qiagen	22699609	109705873	9715374556	60	94	SRR062083		Paolo_Manghi		20
SRR062084	HMP_2012	SRS018329	HMP_2012_160380657	oralcavity	buccal_mucosa		control	healthy	23	adult	male	USA		no	IlluminaHiSeq	Qiagen	22699609	24691507	2364532452	60	101	SRR062084		Paolo_Manghi		23
SRR062085	HMP_2012	SRS018329	HMP_2012_160380657	oralcavity	buccal_mucosa		control	healthy	23	adult	male	USA		no	IlluminaHiSeq	Qiagen	22699609	24691507	2364532452	60	101	SRR062085		Paolo_Manghi		23
SRR062088	HMP_2012	SRS017080	HMP_2012_159611913	oralcavity	buccal_mucosa		control	healthy	23	adult	male	USA		no	IlluminaHiSeq	Qiagen	22699609	10836698	1008268508	60	101	SRR062088		Paolo_Manghi		25
SRR062089	HMP_2012	SRS017080	HMP_2012_159611913	oralcavity	buccal_mucosa		control	healthy	23	adult	male	USA		no	IlluminaHiSeq	Qiagen	22699609	10836698	1008268508	60	101	SRR062089		Paolo_Manghi		25
SRR062092	HMP_2012	SRS024649	HMP_2012_159611913	oralcavity	supragingival_plaque		control	healthy	23	adult	male	USA		no	IlluminaHiSeq	Qiagen	22699609	57276236	5329487391	60	101	SRR062092		Paolo_Manghi		25
SRR062093	HMP_2012	SRS021986	HMP_2012_158256496	oralcavity	buccal_mucosa		control	healthy	27	adult	female	USA		no	IlluminaHiSeq	Qiagen	22699609	13351536	1293690865	60	101	SRR062093		Paolo_Manghi		23
SRR062095	HMP_2012	SRS017076	HMP_2012_159611913	oralcavity	tongue_dorsum		control	healthy	23	adult	male	USA		no	IlluminaHiSeq	Qiagen	22699609	58720240	5532976949	60	101	SRR062095		Paolo_Manghi		25
SRR062098	HMP_2012	SRS020222	HMP_2012_160400887	oralcavity	buccal_mucosa		control	healthy	24	adult	male	USA		no	IlluminaHiSeq	Qiagen	22699609	6281715	599062311	60	101	SRR062098		Paolo_Manghi		22
SRR062099	HMP_2012	SRS020222	HMP_2012_160400887	oralcavity	buccal_mucosa		control	healthy	24	adult	male	USA		no	IlluminaHiSeq	Qiagen	22699609	6281715	599062311	60	101	SRR062099		Paolo_Manghi		22
SRR062101	HMP_2012	SRS024649	HMP_2012_159611913	oralcavity	supragingival_plaque		control	healthy	23	adult	male	USA		no	IlluminaHiSeq	Qiagen	22699609	57276236	5329487391	60	101	SRR062101		Paolo_Manghi		25
SRR062106	HMP_2012	SRS024281	HMP_2012_158944319	oralcavity	buccal_mucosa		control	healthy	24	adult	female	USA		no	IlluminaHiSeq	Qiagen	22699609	35434468	3477862867	60	101	SRR062106		Paolo_Manghi		21
SRR062107	HMP_2012	SRS024281	HMP_2012_158944319	oralcavity	buccal_mucosa		control	healthy	24	adult	female	USA		no	IlluminaHiSeq	Qiagen	22699609	35434468	3477862867	60	101	SRR062107		Paolo_Manghi		21
SRR062277	HMP_2012	SRS019125	HMP_2012_763496533	oralcavity	keratinized_gingiva		control	healthy	33	adult	male	USA		no	IlluminaHiSeq	Qiagen	22699609	67020833	6344820900	60	100	SRR062277		Paolo_Manghi		31
SRR062278	HMP_2012	SRS050628	HMP_2012_765701615	oralcavity	buccal_mucosa		control	healthy	39	adult	male	USA		no	IlluminaHiSeq	Qiagen	22699609	24027831	2243610062	60	100	SRR062278		Paolo_Manghi		25
SRR062279	HMP_2012	SRS058808	HMP_2012_765701615	oralcavity	supragingival_plaque		control	healthy	39	adult	male	USA		no	IlluminaHiSeq	Qiagen	22699609	55414674	5159911755	60	100	SRR062279		Paolo_Manghi		25
SRR062281	HMP_2012	SRS019327	HMP_2012_765337473	oralcavity	tongue_dorsum		control	healthy	23	adult	female	USA		no	IlluminaHiSeq	Qiagen	22699609	83057782	7849896424	60	100	SRR062281		Paolo_Manghi
SRR062282	HMP_2012	SRS015057	HMP_2012_763577454	oralcavity	tongue_dorsum		control	healthy	28	adult	female	USA		no	IlluminaHiSeq	Qiagen	22699609	104019514	9414795543	60	98	SRR062282		Paolo_Manghi		25
SRR062283	HMP_2012	SRS015057	HMP_2012_763577454	oralcavity	tongue_dorsum		control	healthy	28	adult	female	USA		no	IlluminaHiSeq	Qiagen	22699609	104019514	9414795543	60	98	SRR062283		Paolo_Manghi		25
SRR062285	HMP_2012	SRS018971	HMP_2012_764305738	oralcavity	buccal_mucosa		control	healthy	23	adult	male	USA		no	IlluminaHiSeq	Qiagen	22699609	11515348	1067042023	60	100	SRR062285		Paolo_Manghi
SRR062286	HMP_2012	SRS015895	HMP_2012_764305738	oralcavity	buccal_mucosa		control	healthy	23	adult	male	USA		no	IlluminaHiSeq	Qiagen	22699609	7973900	742996306	60	100	SRR062286		Paolo_Manghi
SRR062290	HMP_2012	SRS065335	HMP_2012_765560005	oralcavity	throat		control	healthy	21	adult	male	USA		no	IlluminaHiSeq	Qiagen	22699609	7090006	674244423	60	100	SRR062290		Paolo_Manghi		22
SRR062292	HMP_2012	SRS015895	HMP_2012_764305738	oralcavity	buccal_mucosa		control	healthy	23	adult	male	USA		no	IlluminaHiSeq	Qiagen	22699609	7973900	742996306	60	100	SRR062292		Paolo_Manghi
SRR062293	HMP_2012	SRS065335	HMP_2012_765560005	oralcavity	throat		control	healthy	21	adult	male	USA		no	IlluminaHiSeq	Qiagen	22699609	7090006	674244423	60	100	SRR062293		Paolo_Manghi		22
SRR062294	HMP_2012	SRS019125	HMP_2012_763496533	oralcavity	keratinized_gingiva		control	healthy	33	adult	male	USA		no	IlluminaHiSeq	Qiagen	22699609	67020833	6344820900	60	100	SRR062294		Paolo_Manghi		31
SRR062295	HMP_2012	SRS052876	HMP_2012_737052003	oralcavity	supragingival_plaque		control	healthy	18	schoolage	female	USA		no	IlluminaHiSeq	Qiagen	22699609	65247593	5933162936	60	100	SRR062295		Paolo_Manghi		26
SRR062296	HMP_2012	SRS053584	HMP_2012_764224817	oralcavity	supragingival_plaque		control	healthy	26	adult	male	USA		no	IlluminaHiSeq	Qiagen	22699609	47102967	4138697536	60	92	SRR062296		Paolo_Manghi		22
SRR062297	HMP_2012	SRS019587	HMP_2012_765620695	oralcavity	buccal_mucosa		control	healthy	21	adult	female	USA		no	IlluminaHiSeq	Qiagen	22699609	24812944	2324559692	60	100	SRR062297		Paolo_Manghi		19
SRR062298	HMP_2012	SRS019029	HMP_2012_763961826	oralcavity	subgingival_plaque		control	healthy	23	adult	male	USA		no	IlluminaHiSeq	Qiagen	22699609	29676084	2775490630	60	100	SRR062298		Paolo_Manghi		20
SRR062299	HMP_2012	SRS013950	HMP_2012_763496533	oralcavity	subgingival_plaque		control	healthy	33	adult	male	USA		no	IlluminaHiSeq	Qiagen	22699609	28293689	2662306479	60	100	SRR062299		Paolo_Manghi		31
SRR062300	HMP_2012	SRS019587	HMP_2012_765620695	oralcavity	buccal_mucosa		control	healthy	21	adult	female	USA		no	IlluminaHiSeq	Qiagen	22699609	24812944	2324559692	60	100	SRR062300		Paolo_Manghi		19
SRR062302	HMP_2012	SRS019029	HMP_2012_763961826	oralcavity	subgingival_plaque		control	healthy	23	adult	male	USA		no	IlluminaHiSeq	Qiagen	22699609	29676084	2775490630	60	100	SRR062302		Paolo_Manghi		20
SRR062303	HMP_2012	SRS013950	HMP_2012_763496533	oralcavity	subgingival_plaque		control	healthy	33	adult	male	USA		no	IlluminaHiSeq	Qiagen	22699609	28293689	2662306479	60	100	SRR062303		Paolo_Manghi		31
SRR062305	HMP_2012	SRS019327	HMP_2012_765337473	oralcavity	tongue_dorsum		control	healthy	23	adult	female	USA		no	IlluminaHiSeq	Qiagen	22699609	83057782	7849896424	60	100	SRR062305		Paolo_Manghi
SRR062306	HMP_2012	SRS014470	HMP_2012_763577454	oralcavity	tongue_dorsum		control	healthy	28	adult	female	USA		no	IlluminaHiSeq	Qiagen	22699609	84590931	7883641189	60	100	SRR062306		Paolo_Manghi		25
SRR062308	HMP_2012	SRS014470	HMP_2012_763577454	oralcavity	tongue_dorsum		control	healthy	28	adult	female	USA		no	IlluminaHiSeq	Qiagen	22699609	84590931	7883641189	60	100	SRR062308		Paolo_Manghi		25
SRR062309	HMP_2012	SRS015644	HMP_2012_764487809	oralcavity	tongue_dorsum		control	healthy	26	adult	male	USA		no	IlluminaHiSeq	Qiagen	22699609	80650606	7633033884	60	100	SRR062309		Paolo_Manghi		25
SRR062310	HMP_2012	SRS042131	HMP_2012_764487809	oralcavity	tongue_dorsum		control	healthy	26	adult	male	USA		no	IlluminaHiSeq	Qiagen	22699609	88138909	8339249146	60	100	SRR062310		Paolo_Manghi		25
SRR062311	HMP_2012	SRS050628	HMP_2012_765701615	oralcavity	buccal_mucosa		control	healthy	39	adult	male	USA		no	IlluminaHiSeq	Qiagen	22699609	24027831	2243610062	60	100	SRR062311		Paolo_Manghi		25
SRR062313	HMP_2012	SRS015644	HMP_2012_764487809	oralcavity	tongue_dorsum		control	healthy	26	adult	male	USA		no	IlluminaHiSeq	Qiagen	22699609	80650606	7633033884	60	100	SRR062313		Paolo_Manghi		25
SRR062314	HMP_2012	SRS018971	HMP_2012_764305738	oralcavity	buccal_mucosa		control	healthy	23	adult	male	USA		no	IlluminaHiSeq	Qiagen	22699609	11515348	1067042023	60	100	SRR062314		Paolo_Manghi
SRR062315	HMP_2012	SRS058808	HMP_2012_765701615	oralcavity	supragingival_plaque		control	healthy	39	adult	male	USA		no	IlluminaHiSeq	Qiagen	22699609	55414674	5159911755	60	100	SRR062315		Paolo_Manghi		25
SRR062316	HMP_2012	SRS042131	HMP_2012_764487809	oralcavity	tongue_dorsum		control	healthy	26	adult	male	USA		no	IlluminaHiSeq	Qiagen	22699609	88138909	8339249146	60	100	SRR062316		Paolo_Manghi		25
SRR062325	HMP_2012	SRS058105	HMP_2012_764487809	oralcavity	buccal_mucosa		control	healthy	26	adult	male	USA		no	IlluminaHiSeq	Qiagen	22699609	29635725	2817775472	60	100	SRR062325		Paolo_Manghi		25
SRR062326	HMP_2012	SRS045049	HMP_2012_404239096	oralcavity	buccal_mucosa		control	healthy	25	adult	male	USA		no	IlluminaHiSeq	Qiagen	22699609	14803469	1389815672	60	100	SRR062326		Paolo_Manghi		23
SRR062327	HMP_2012	SRS045049	HMP_2012_404239096	oralcavity	buccal_mucosa		control	healthy	25	adult	male	USA		no	IlluminaHiSeq	Qiagen	22699609	14803469	1389815672	60	100	SRR062327		Paolo_Manghi		23
SRR062328	HMP_2012	SRS057355	HMP_2012_763860675	oralcavity	tongue_dorsum		control	healthy	33	adult	male	USA		no	IlluminaHiSeq	Qiagen	22699609	46253651	4179164334	60	100	SRR062328		Paolo_Manghi		22
SRR062329	HMP_2012	SRS057355	HMP_2012_763860675	oralcavity	tongue_dorsum		control	healthy	33	adult	male	USA		no	IlluminaHiSeq	Qiagen	22699609	46253651	4179164334	60	100	SRR062329		Paolo_Manghi		22
SRR062330	HMP_2012	SRS018975	HMP_2012_764305738	oralcavity	supragingival_plaque		control	healthy	23	adult	male	USA		no	IlluminaHiSeq	Qiagen	22699609	55354869	4983966900	60	96	SRR062330		Paolo_Manghi
SRR062331	HMP_2012	SRS015060	HMP_2012_763577454	oralcavity	keratinized_gingiva		control	healthy	28	adult	female	USA		no	IlluminaHiSeq	Qiagen	22699609	37237621	3519253669	60	100	SRR062331		Paolo_Manghi		25
SRR062334	HMP_2012	SRS015060	HMP_2012_763577454	oralcavity	keratinized_gingiva		control	healthy	28	adult	female	USA		no	IlluminaHiSeq	Qiagen	22699609	37237621	3519253669	60	100	SRR062334		Paolo_Manghi		25
SRR062339	HMP_2012	SRS013950	HMP_2012_763496533	oralcavity	subgingival_plaque		control	healthy	33	adult	male	USA		no	IlluminaHiSeq	Qiagen	22699609	28293689	2662306479	60	100	SRR062339		Paolo_Manghi		31
SRR062342	HMP_2012	SRS013945	HMP_2012_763496533	oralcavity	buccal_mucosa		control	healthy	33	adult	male	USA		no	IlluminaHiSeq	Qiagen	22699609	32162427	3158818181	60	100	SRR062342		Paolo_Manghi		31
SRR062343	HMP_2012	SRS013950	HMP_2012_763496533	oralcavity	subgingival_plaque		control	healthy	33	adult	male	USA		no	IlluminaHiSeq	Qiagen	22699609	28293689	2662306479	60	100	SRR062343		Paolo_Manghi		31
SRR062344	HMP_2012	SRS064809	HMP_2012_763901136	oralcavity	buccal_mucosa		control	healthy	28	adult	female	USA		no	IlluminaHiSeq	Qiagen	22699609	10526435	980515845	60	100	SRR062344		Paolo_Manghi		27
SRR062346	HMP_2012	SRS019894	HMP_2012_764892411	oralcavity	tongue_dorsum		control	healthy	23	adult	male	USA		no	IlluminaHiSeq	Qiagen	22699609	93410688	9340528883	60	100	SRR062346		Paolo_Manghi		25
SRR062347	HMP_2012	SRS062544	HMP_2012_763536994	oralcavity	tongue_dorsum		control	healthy	35	adult	male	USA		no	IlluminaHiSeq	Qiagen	22699609	107214749	10113369973	60	100	SRR062347		Paolo_Manghi		27
SRR062349	HMP_2012	SRS014573	HMP_2012_763840445	oralcavity	tongue_dorsum		control	healthy	38	adult	female	USA		no	IlluminaHiSeq	Qiagen	22699609	82192656	8029006701	60	100	SRR062349		Paolo_Manghi		27
SRR062351	HMP_2012	SRS014477	HMP_2012_763577454	oralcavity	subgingival_plaque		control	healthy	28	adult	female	USA		no	IlluminaHiSeq	Qiagen	22699609	11592657	1073769961	60	100	SRR062351		Paolo_Manghi		25
SRR062352	HMP_2012	SRS013946	HMP_2012_763496533	oralcavity	keratinized_gingiva		control	healthy	33	adult	male	USA		no	IlluminaHiSeq	Qiagen	22699609	76400632	7639545128	60	100	SRR062352		Paolo_Manghi		31
SRR062354	HMP_2012	SRS014690	HMP_2012_763961826	oralcavity	supragingival_plaque		control	healthy	23	adult	male	USA		no	IlluminaHiSeq	Qiagen	22699609	58341880	5633322632	60	100	SRR062354		Paolo_Manghi		20
SRR062356	HMP_2012	SRS015470	HMP_2012_764083206	oralcavity	supragingival_plaque		control	healthy	35	adult	male	USA		no	IlluminaHiSeq	Qiagen	22699609	71827728	6863634015	60	100	SRR062356		Paolo_Manghi
SRR062360	HMP_2012	SRS014573	HMP_2012_763840445	oralcavity	tongue_dorsum		control	healthy	38	adult	female	USA		no	IlluminaHiSeq	Qiagen	22699609	82192656	8029006701	60	100	SRR062360		Paolo_Manghi		27
SRR062361	HMP_2012	SRS013946	HMP_2012_763496533	oralcavity	keratinized_gingiva		control	healthy	33	adult	male	USA		no	IlluminaHiSeq	Qiagen	22699609	76400632	7639545128	60	100	SRR062361		Paolo_Manghi		31
SRR062362	HMP_2012	SRS019027	HMP_2012_763961826	oralcavity	throat		control	healthy	23	adult	male	USA		no	IlluminaHiSeq	Qiagen	22699609	29030827	2786517504	60	100	SRR062362		Paolo_Manghi		20
SRR062363	HMP_2012	SRS019027	HMP_2012_763961826	oralcavity	throat		control	healthy	23	adult	male	USA		no	IlluminaHiSeq	Qiagen	22699609	29030827	2786517504	60	100	SRR062363		Paolo_Manghi		20
SRR062366	HMP_2012	SRS014475	HMP_2012_763577454	oralcavity	throat		control	healthy	28	adult	female	USA		no	IlluminaHiSeq	Qiagen	22699609	1485019	138112413	60	100	SRR062366		Paolo_Manghi		25
SRR062367	HMP_2012	SRS014475	HMP_2012_763577454	oralcavity	throat		control	healthy	28	adult	female	USA		no	IlluminaHiSeq	Qiagen	22699609	1485019	138112413	60	100	SRR062367		Paolo_Manghi		25
SRR062368	HMP_2012	SRS015062	HMP_2012_763577454	oralcavity	throat		control	healthy	28	adult	female	USA		no	IlluminaHiSeq	Qiagen	22699609	1743965	169269918	60	100	SRR062368		Paolo_Manghi		25
SRR062371	HMP_2012	SRS015055	HMP_2012_763577454	oralcavity	saliva		control	healthy	28	adult	female	USA		no	IlluminaHiSeq	Qiagen	22699609	8808132	859574626	60	100	SRR062371		Paolo_Manghi		25
SRR062372	HMP_2012	SRS015055	HMP_2012_763577454	oralcavity	saliva		control	healthy	28	adult	female	USA		no	IlluminaHiSeq	Qiagen	22699609	8808132	859574626	60	100	SRR062372		Paolo_Manghi		25
SRR062373	HMP_2012	SRS058105	HMP_2012_764487809	oralcavity	buccal_mucosa		control	healthy	26	adult	male	USA		no	IlluminaHiSeq	Qiagen	22699609	29635725	2817775472	60	100	SRR062373		Paolo_Manghi		25
SRR062374	HMP_2012	SRS019045	HMP_2012_763961826	oralcavity	tongue_dorsum		control	healthy	23	adult	male	USA		no	IlluminaHiSeq	Qiagen	22699609	72213113	6590068144	60	100	SRR062374		Paolo_Manghi		20
SRR062377	HMP_2012	SRS019389	HMP_2012_765560005	oralcavity	tongue_dorsum		control	healthy	21	adult	male	USA		no	IlluminaHiSeq	Qiagen	22699609	38482373	3734072043	60	100	SRR062377		Paolo_Manghi		22
SRR062378	HMP_2012	SRS019389	HMP_2012_765560005	oralcavity	tongue_dorsum		control	healthy	21	adult	male	USA		no	IlluminaHiSeq	Qiagen	22699609	38482373	3734072043	60	100	SRR062378		Paolo_Manghi		22
SRR062379	HMP_2012	SRS014473	HMP_2012_763577454	oralcavity	keratinized_gingiva		control	healthy	28	adult	female	USA		no	IlluminaHiSeq	Qiagen	22699609	56399156	5529969188	60	100	SRR062379		Paolo_Manghi		25
SRR062380	HMP_2012	SRS047219	HMP_2012_763536994	oralcavity	tongue_dorsum		control	healthy	35	adult	male	USA		no	IlluminaHiSeq	Qiagen	22699609	90435760	8666503632	60	100	SRR062380		Paolo_Manghi		27
SRR062381	HMP_2012	SRS065310	HMP_2012_764042746	oralcavity	supragingival_plaque		control	healthy	27	adult	female	USA		no	IlluminaHiSeq	Qiagen	22699609	14746856	1359358273	60	100	SRR062381		Paolo_Manghi		19
SRR062383	HMP_2012	SRS019045	HMP_2012_763961826	oralcavity	tongue_dorsum		control	healthy	23	adult	male	USA		no	IlluminaHiSeq	Qiagen	22699609	72213113	6590068144	60	100	SRR062383		Paolo_Manghi		20
SRR062384	HMP_2012	SRS015470	HMP_2012_764083206	oralcavity	supragingival_plaque		control	healthy	35	adult	male	USA		no	IlluminaHiSeq	Qiagen	22699609	71827728	6863634015	60	100	SRR062384		Paolo_Manghi
SRR062385	HMP_2012	SRS019894	HMP_2012_764892411	oralcavity	tongue_dorsum		control	healthy	23	adult	male	USA		no	IlluminaHiSeq	Qiagen	22699609	93410688	9340528883	60	100	SRR062385		Paolo_Manghi		25
SRR062387	HMP_2012	SRS015061	HMP_2012_763577454	oralcavity	palatine_tonsils		control	healthy	28	adult	female	USA		no	IlluminaHiSeq	Qiagen	22699609	4010587	383417323	60	100	SRR062387		Paolo_Manghi		25
SRR062389	HMP_2012	SRS014468	HMP_2012_763577454	oralcavity	saliva		control	healthy	28	adult	female	USA		no	IlluminaHiSeq	Qiagen	22699609	2464625	233112682	60	100	SRR062389		Paolo_Manghi		25
SRR062391	HMP_2012	SRS019127	HMP_2012_763496533	oralcavity	throat		control	healthy	33	adult	male	USA		no	IlluminaHiSeq	Qiagen	22699609	43381968	4142960952	60	100	SRR062391		Paolo_Manghi		31
SRR062392	HMP_2012	SRS013948	HMP_2012_763496533	oralcavity	throat		control	healthy	33	adult	male	USA		no	IlluminaHiSeq	Qiagen	22699609	31107576	2942725911	60	100	SRR062392		Paolo_Manghi		31
SRR062393	HMP_2012	SRS015062	HMP_2012_763577454	oralcavity	throat		control	healthy	28	adult	female	USA		no	IlluminaHiSeq	Qiagen	22699609	1743965	169269918	60	100	SRR062393		Paolo_Manghi		25
SRR062394	HMP_2012	SRS014689	HMP_2012_763961826	oralcavity	throat		control	healthy	23	adult	male	USA		no	IlluminaHiSeq	Qiagen	22699609	21825317	2055696315	60	100	SRR062394		Paolo_Manghi		20
SRR062396	HMP_2012	SRS014692	HMP_2012_763961826	oralcavity	saliva		control	healthy	23	adult	male	USA		no	IlluminaHiSeq	Qiagen	22699609	14637415	1414212064	60	100	SRR062396		Paolo_Manghi		20
SRR062398	HMP_2012	SRS062544	HMP_2012_763536994	oralcavity	tongue_dorsum		control	healthy	35	adult	male	USA		no	IlluminaHiSeq	Qiagen	22699609	107214749	10113369973	60	100	SRR062398		Paolo_Manghi		27
SRR062399	HMP_2012	SRS064809	HMP_2012_763901136	oralcavity	buccal_mucosa		control	healthy	28	adult	female	USA		no	IlluminaHiSeq	Qiagen	22699609	10526435	980515845	60	100	SRR062399		Paolo_Manghi		27
SRR062400	HMP_2012	SRS064493	HMP_2012_763536994	oralcavity	supragingival_plaque		control	healthy	35	adult	male	USA		no	IlluminaHiSeq	Qiagen	22699609	12050579	1072473070	60	96	SRR062400		Paolo_Manghi		27
SRR062401	HMP_2012	SRS014686	HMP_2012_763961826	oralcavity	buccal_mucosa		control	healthy	23	adult	male	USA		no	IlluminaHiSeq	Qiagen	22699609	6248113	592330153	60	100	SRR062401		Paolo_Manghi		20
SRR062402	HMP_2012	SRS014692	HMP_2012_763961826	oralcavity	saliva		control	healthy	23	adult	male	USA		no	IlluminaHiSeq	Qiagen	22699609	14637415	1414212064	60	100	SRR062402		Paolo_Manghi		20
SRR062403	HMP_2012	SRS014477	HMP_2012_763577454	oralcavity	subgingival_plaque		control	healthy	28	adult	female	USA		no	IlluminaHiSeq	Qiagen	22699609	11592657	1073769961	60	100	SRR062403		Paolo_Manghi		25
SRR062405	HMP_2012	SRS014689	HMP_2012_763961826	oralcavity	throat		control	healthy	23	adult	male	USA		no	IlluminaHiSeq	Qiagen	22699609	21825317	2055696315	60	100	SRR062405		Paolo_Manghi		20
SRR062409	HMP_2012	SRS014690	HMP_2012_763961826	oralcavity	supragingival_plaque		control	healthy	23	adult	male	USA		no	IlluminaHiSeq	Qiagen	22699609	58341880	5633322632	60	100	SRR062409		Paolo_Manghi		20
SRR062410	HMP_2012	SRS064493	HMP_2012_763536994	oralcavity	supragingival_plaque		control	healthy	35	adult	male	USA		no	IlluminaHiSeq	Qiagen	22699609	12050579	1072473070	60	96	SRR062410		Paolo_Manghi		27
SRR062411	HMP_2012	SRS013947	HMP_2012_763496533	oralcavity	palatine_tonsils		control	healthy	33	adult	male	USA		no	IlluminaHiSeq	Qiagen	22699609	28362606	2836256835	95	100	SRR062411		Paolo_Manghi		31
SRR062413	HMP_2012	SRS014468	HMP_2012_763577454	oralcavity	saliva		control	healthy	28	adult	female	USA		no	IlluminaHiSeq	Qiagen	22699609	2464625	233112682	60	100	SRR062413		Paolo_Manghi		25
SRR062414	HMP_2012	SRS015061	HMP_2012_763577454	oralcavity	palatine_tonsils		control	healthy	28	adult	female	USA		no	IlluminaHiSeq	Qiagen	22699609	4010587	383417323	60	100	SRR062414		Paolo_Manghi		25
SRR062415	HMP_2012	SRS019120	HMP_2012_763496533	oralcavity	saliva		control	healthy	33	adult	male	USA		no	IlluminaHiSeq	Qiagen	22699609	8198404	783553313	60	100	SRR062415		Paolo_Manghi		31
SRR062416	HMP_2012	SRS013948	HMP_2012_763496533	oralcavity	throat		control	healthy	33	adult	male	USA		no	IlluminaHiSeq	Qiagen	22699609	31107576	2942725911	60	100	SRR062416		Paolo_Manghi		31
SRR062419	HMP_2012	SRS014271	HMP_2012_763536994	oralcavity	tongue_dorsum		control	healthy	35	adult	male	USA		no	IlluminaHiSeq	Qiagen	22699609	85981142	8449657354	60	100	SRR062419		Paolo_Manghi		27
SRR062420	HMP_2012	SRS019127	HMP_2012_763496533	oralcavity	throat		control	healthy	33	adult	male	USA		no	IlluminaHiSeq	Qiagen	22699609	43381968	4142960952	60	100	SRR062420		Paolo_Manghi		31
SRR062421	HMP_2012	SRS014107	HMP_2012_763435843	oralcavity	subgingival_plaque		control	healthy	21	adult	male	USA		no	IlluminaHiSeq	Qiagen	22699609	11784578	1012188241	60	92	SRR062421		Paolo_Manghi		25
SRR062422	HMP_2012	SRS014686	HMP_2012_763961826	oralcavity	buccal_mucosa		control	healthy	23	adult	male	USA		no	IlluminaHiSeq	Qiagen	22699609	6248113	592330153	60	100	SRR062422		Paolo_Manghi		20
SRR062424	HMP_2012	SRS014107	HMP_2012_763435843	oralcavity	subgingival_plaque		control	healthy	21	adult	male	USA		no	IlluminaHiSeq	Qiagen	22699609	11784578	1012188241	60	92	SRR062424		Paolo_Manghi		25
SRR062425	HMP_2012	SRS018975	HMP_2012_764305738	oralcavity	supragingival_plaque		control	healthy	23	adult	male	USA		no	IlluminaHiSeq	Qiagen	22699609	55354869	4983966900	60	96	SRR062425		Paolo_Manghi
SRR062429	HMP_2012	SRS063287	HMP_2012_763536994	oralcavity	buccal_mucosa		control	healthy	35	adult	male	USA		no	IlluminaHiSeq	Qiagen	22699609	22649503	2127717634	60	100	SRR062429		Paolo_Manghi		27
SRR062430	HMP_2012	SRS065310	HMP_2012_764042746	oralcavity	supragingival_plaque		control	healthy	27	adult	female	USA		no	IlluminaHiSeq	Qiagen	22699609	14746856	1359358273	60	100	SRR062430		Paolo_Manghi		19
SRR062431	HMP_2012	SRS063287	HMP_2012_763536994	oralcavity	buccal_mucosa		control	healthy	35	adult	male	USA		no	IlluminaHiSeq	Qiagen	22699609	22649503	2127717634	60	100	SRR062431		Paolo_Manghi		27
SRR062432	HMP_2012	SRS014473	HMP_2012_763577454	oralcavity	keratinized_gingiva		control	healthy	28	adult	female	USA		no	IlluminaHiSeq	Qiagen	22699609	56399156	5529969188	60	100	SRR062432		Paolo_Manghi		25
SRR062433	HMP_2012	SRS014271	HMP_2012_763536994	oralcavity	tongue_dorsum		control	healthy	35	adult	male	USA		no	IlluminaHiSeq	Qiagen	22699609	85981142	8449657354	60	100	SRR062433		Paolo_Manghi		27
SRR062435	HMP_2012	SRS013942	HMP_2012_763496533	oralcavity	saliva		control	healthy	33	adult	male	USA		no	IlluminaHiSeq	Qiagen	22699609	8279284	769095580	60	100	SRR062435		Paolo_Manghi		31
SRR062441	HMP_2012	SRS013942	HMP_2012_763496533	oralcavity	saliva		control	healthy	33	adult	male	USA		no	IlluminaHiSeq	Qiagen	22699609	8279284	769095580	60	100	SRR062441		Paolo_Manghi		31
SRR062448	HMP_2012	SRS054776	HMP_2012_764224817	oralcavity	buccal_mucosa		control	healthy	26	adult	male	USA		no	IlluminaHiSeq	Qiagen	22699609	11306832	1048952376	60	100	SRR062448		Paolo_Manghi		22
SRR062450	HMP_2012	SRS019591	HMP_2012_765620695	oralcavity	supragingival_plaque		control	healthy	21	adult	female	USA		no	IlluminaHiSeq	Qiagen	22699609	65873757	6061897545	60	100	SRR062450		Paolo_Manghi		19
SRR062452	HMP_2012	SRS019591	HMP_2012_765620695	oralcavity	supragingival_plaque		control	healthy	21	adult	female	USA		no	IlluminaHiSeq	Qiagen	22699609	65873757	6061897545	60	100	SRR062452		Paolo_Manghi		19
SRR062453	HMP_2012	SRS054776	HMP_2012_764224817	oralcavity	buccal_mucosa		control	healthy	26	adult	male	USA		no	IlluminaHiSeq	Qiagen	22699609	11306832	1048952376	60	100	SRR062453		Paolo_Manghi		22
SRR062454	HMP_2012	SRS019221	HMP_2012_765034022	oralcavity	buccal_mucosa		control	healthy	27	adult	female	USA		no	IlluminaHiSeq	Qiagen	22699609	3236501	307150934	60	100	SRR062454		Paolo_Manghi		21
SRR062455	HMP_2012	SRS019221	HMP_2012_765034022	oralcavity	buccal_mucosa		control	healthy	27	adult	female	USA		no	IlluminaHiSeq	Qiagen	22699609	3236501	307150934	60	100	SRR062455		Paolo_Manghi		21
SRR062456	HMP_2012	SRS047219	HMP_2012_763536994	oralcavity	tongue_dorsum		control	healthy	35	adult	male	USA		no	IlluminaHiSeq	Qiagen	22699609	90435760	8666503632	60	100	SRR062456		Paolo_Manghi		27
SRR062458	HMP_2012	SRS015921	HMP_2012_764305738	oralcavity	buccal_mucosa		control	healthy	23	adult	male	USA		no	IlluminaHiSeq	Qiagen	22699609	7696886	725068863	60	100	SRR062458		Paolo_Manghi
SRR062459	HMP_2012	SRS015921	HMP_2012_764305738	oralcavity	buccal_mucosa		control	healthy	23	adult	male	USA		no	IlluminaHiSeq	Qiagen	22699609	7696886	725068863	60	100	SRR062459		Paolo_Manghi
SRR062462	HMP_2012	SRS019120	HMP_2012_763496533	oralcavity	saliva		control	healthy	33	adult	male	USA		no	IlluminaHiSeq	Qiagen	22699609	8198404	783553313	60	100	SRR062462		Paolo_Manghi		31
SRR062463	HMP_2012	SRS013947	HMP_2012_763496533	oralcavity	palatine_tonsils		control	healthy	33	adult	male	USA		no	IlluminaHiSeq	Qiagen	22699609	28362606	2836256835	95	100	SRR062463		Paolo_Manghi		31
SRR062464	HMP_2012	SRS043772	HMP_2012_763982056	oralcavity	supragingival_plaque		control	healthy	37	adult	male	USA		no	IlluminaHiSeq	Qiagen	22699609	32352250	2959341024	60	100	SRR062464		Paolo_Manghi		31
SRR062465	HMP_2012	SRS043772	HMP_2012_763982056	oralcavity	supragingival_plaque		control	healthy	37	adult	male	USA		no	IlluminaHiSeq	Qiagen	22699609	32352250	2959341024	60	100	SRR062465		Paolo_Manghi		31
SRR062468	HMP_2012	SRS019126	HMP_2012_763496533	oralcavity	palatine_tonsils		control	healthy	33	adult	male	USA		no	IlluminaHiSeq	Qiagen	22699609	65776998	6263370919	60	100	SRR062468		Paolo_Manghi		31
SRR062469	HMP_2012	SRS019126	HMP_2012_763496533	oralcavity	palatine_tonsils		control	healthy	33	adult	male	USA		no	IlluminaHiSeq	Qiagen	22699609	65776998	6263370919	60	100	SRR062469		Paolo_Manghi		31
SRR062471	HMP_2012	SRS014474	HMP_2012_763577454	oralcavity	palatine_tonsils		control	healthy	28	adult	female	USA		no	IlluminaHiSeq	Qiagen	22699609	3712395	350466113	60	100	SRR062471		Paolo_Manghi		25
SRR062472	HMP_2012	SRS014474	HMP_2012_763577454	oralcavity	palatine_tonsils		control	healthy	28	adult	female	USA		no	IlluminaHiSeq	Qiagen	22699609	3712395	350466113	60	100	SRR062472		Paolo_Manghi		25
SRR062474	HMP_2012	SRS065278	HMP_2012_763901136	oralcavity	tongue_dorsum		control	healthy	28	adult	female	USA		no	IlluminaHiSeq	Qiagen	22699609	77921836	7533904116	60	100	SRR062474		Paolo_Manghi		27
SRR062475	HMP_2012	SRS065278	HMP_2012_763901136	oralcavity	tongue_dorsum		control	healthy	28	adult	female	USA		no	IlluminaHiSeq	Qiagen	22699609	77921836	7533904116	60	100	SRR062475		Paolo_Manghi		27
SRR062477	HMP_2012	SRS019129	HMP_2012_763496533	oralcavity	subgingival_plaque		control	healthy	33	adult	male	USA		no	IlluminaHiSeq	Qiagen	22699609	17595401	1681511382	60	100	SRR062477		Paolo_Manghi		31
SRR062478	HMP_2012	SRS019129	HMP_2012_763496533	oralcavity	subgingival_plaque		control	healthy	33	adult	male	USA		no	IlluminaHiSeq	Qiagen	22699609	17595401	1681511382	60	100	SRR062478		Paolo_Manghi		31
SRR062481	HMP_2012	SRS019025	HMP_2012_763961826	oralcavity	keratinized_gingiva		control	healthy	23	adult	male	USA		no	IlluminaHiSeq	Qiagen	22699609	8059123	767819886	60	100	SRR062481		Paolo_Manghi		20
SRR062488	HMP_2012	SRS054653	HMP_2012_765640925	oralcavity	supragingival_plaque		control	healthy	39	adult	female	USA		no	IlluminaHiSeq	Qiagen	22699609	42799233	3677129444	60	86	SRR062488		Paolo_Manghi		34
SRR062489	HMP_2012	SRS019025	HMP_2012_763961826	oralcavity	keratinized_gingiva		control	healthy	23	adult	male	USA		no	IlluminaHiSeq	Qiagen	22699609	8059123	767819886	60	100	SRR062489		Paolo_Manghi		20
SRR062490	HMP_2012	SRS051378	HMP_2012_763820215	oralcavity	supragingival_plaque		control	healthy	25	adult	female	USA		no	IlluminaHiSeq	Qiagen	22699609	22818103	2057088296	60	96	SRR062490		Paolo_Manghi		21
SRR062491	HMP_2012	SRS051378	HMP_2012_763820215	oralcavity	supragingival_plaque		control	healthy	25	adult	female	USA		no	IlluminaHiSeq	Qiagen	22699609	22818103	2057088296	60	96	SRR062491		Paolo_Manghi		21
SRR062493	HMP_2012	SRS054653	HMP_2012_765640925	oralcavity	supragingival_plaque		control	healthy	39	adult	female	USA		no	IlluminaHiSeq	Qiagen	22699609	42799233	3677129444	60	86	SRR062493		Paolo_Manghi		34
SRR062494	HMP_2012	SRS019329	HMP_2012_765337473	oralcavity	buccal_mucosa		control	healthy	23	adult	female	USA		no	IlluminaHiSeq	Qiagen	22699609	8341214	791557142	60	100	SRR062494		Paolo_Manghi
SRR062495	HMP_2012	SRS053584	HMP_2012_764224817	oralcavity	supragingival_plaque		control	healthy	26	adult	male	USA		no	IlluminaHiSeq	Qiagen	22699609	47102967	4138697536	60	92	SRR062495		Paolo_Manghi		22
SRR062496	HMP_2012	SRS052876	HMP_2012_737052003	oralcavity	supragingival_plaque		control	healthy	18	schoolage	female	USA		no	IlluminaHiSeq	Qiagen	22699609	65247593	5933162936	60	100	SRR062496		Paolo_Manghi		26
SRR062497	HMP_2012	SRS019329	HMP_2012_765337473	oralcavity	buccal_mucosa		control	healthy	23	adult	female	USA		no	IlluminaHiSeq	Qiagen	22699609	8341214	791557142	60	100	SRR062497		Paolo_Manghi
SRR062498	HMP_2012	SRS019028	HMP_2012_763961826	oralcavity	supragingival_plaque		control	healthy	23	adult	male	USA		no	IlluminaHiSeq	Qiagen	22699609	68431464	6527825750	60	100	SRR062498		Paolo_Manghi		20
SRR062499	HMP_2012	SRS018969	HMP_2012_764305738	oralcavity	tongue_dorsum		control	healthy	23	adult	male	USA		no	IlluminaHiSeq	Qiagen	22699609	48587300	4651820493	60	100	SRR062499		Paolo_Manghi
SRR062500	HMP_2012	SRS014687	HMP_2012_763961826	oralcavity	keratinized_gingiva		control	healthy	23	adult	male	USA		no	IlluminaHiSeq	Qiagen	22699609	99087632	9762005285	60	100	SRR062500		Paolo_Manghi		20
SRR062501	HMP_2012	SRS014691	HMP_2012_763961826	oralcavity	subgingival_plaque		control	healthy	23	adult	male	USA		no	IlluminaHiSeq	Qiagen	22699609	27845487	2648624190	60	100	SRR062501		Paolo_Manghi		20
SRR062502	HMP_2012	SRS013879	HMP_2012_763435843	oralcavity	tongue_dorsum		control	healthy	21	adult	male	USA		no	IlluminaHiSeq	Qiagen	22699609	91889937	8607228004	60	100	SRR062502		Paolo_Manghi		25
SRR062503	HMP_2012	SRS018969	HMP_2012_764305738	oralcavity	tongue_dorsum		control	healthy	23	adult	male	USA		no	IlluminaHiSeq	Qiagen	22699609	48587300	4651820493	60	100	SRR062503		Paolo_Manghi
SRR062505	HMP_2012	SRS019028	HMP_2012_763961826	oralcavity	supragingival_plaque		control	healthy	23	adult	male	USA		no	IlluminaHiSeq	Qiagen	22699609	68431464	6527825750	60	100	SRR062505		Paolo_Manghi		20
SRR062507	HMP_2012	SRS013879	HMP_2012_763435843	oralcavity	tongue_dorsum		control	healthy	21	adult	male	USA		no	IlluminaHiSeq	Qiagen	22699609	91889937	8607228004	60	100	SRR062507		Paolo_Manghi		25
SRR062508	HMP_2012	SRS063603	HMP_2012_763901136	oralcavity	supragingival_plaque		control	healthy	28	adult	female	USA		no	IlluminaHiSeq	Qiagen	22699609	59377678	5529748069	60	100	SRR062508		Paolo_Manghi		27
SRR062509	HMP_2012	SRS014687	HMP_2012_763961826	oralcavity	keratinized_gingiva		control	healthy	23	adult	male	USA		no	IlluminaHiSeq	Qiagen	22699609	99087632	9762005285	60	100	SRR062509		Paolo_Manghi		20
SRR062511	HMP_2012	SRS014691	HMP_2012_763961826	oralcavity	subgingival_plaque		control	healthy	23	adult	male	USA		no	IlluminaHiSeq	Qiagen	22699609	27845487	2648624190	60	100	SRR062511		Paolo_Manghi		20
SRR062512	HMP_2012	SRS063603	HMP_2012_763901136	oralcavity	supragingival_plaque		control	healthy	28	adult	female	USA		no	IlluminaHiSeq	Qiagen	22699609	59377678	5529748069	60	100	SRR062512		Paolo_Manghi		27
SRR062517	HMP_2012	SRS019026	HMP_2012_763961826	oralcavity	palatine_tonsils		control	healthy	23	adult	male	USA		no	IlluminaHiSeq	Qiagen	22699609	27963070	2709675017	60	100	SRR062517		Paolo_Manghi		20
SRR062518	HMP_2012	SRS019026	HMP_2012_763961826	oralcavity	palatine_tonsils		control	healthy	23	adult	male	USA		no	IlluminaHiSeq	Qiagen	22699609	27963070	2709675017	60	100	SRR062518		Paolo_Manghi		20
SRR062519	HMP_2012	SRS015574	HMP_2012_764285508	oralcavity	supragingival_plaque		control	healthy	18	schoolage	male	USA		no	IlluminaHiSeq	Qiagen	22699609	58838982	5508788948	60	100	SRR062519		Paolo_Manghi		28
SRR062520	HMP_2012	SRS015797	HMP_2012_763435843	oralcavity	tongue_dorsum		control	healthy	21	adult	male	USA		no	IlluminaHiSeq	Qiagen	22699609	105532992	9989490476	60	100	SRR062520		Paolo_Manghi		25
SRR062522	HMP_2012	SRS055450	HMP_2012_764325968	oralcavity	supragingival_plaque		control	healthy	22	adult	male	USA		no	IlluminaHiSeq	Qiagen	22699609	31392004	3022114917	60	100	SRR062522		Paolo_Manghi		23
SRR062523	HMP_2012	SRS055450	HMP_2012_764325968	oralcavity	supragingival_plaque		control	healthy	22	adult	male	USA		no	IlluminaHiSeq	Qiagen	22699609	31392004	3022114917	60	100	SRR062523		Paolo_Manghi		23
SRR062525	HMP_2012	SRS015040	HMP_2012_763901136	oralcavity	buccal_mucosa		control	healthy	28	adult	female	USA		no	IlluminaHiSeq	Qiagen	22699609	10716312	1013455647	60	100	SRR062525		Paolo_Manghi		27
SRR062527	HMP_2012	SRS019071	HMP_2012_764083206	oralcavity	tongue_dorsum		control	healthy	35	adult	male	USA		no	IlluminaHiSeq	Qiagen	22699609	116644052	11437530296	60	100	SRR062527		Paolo_Manghi
SRR062528	HMP_2012	SRS015574	HMP_2012_764285508	oralcavity	supragingival_plaque		control	healthy	18	schoolage	male	USA		no	IlluminaHiSeq	Qiagen	22699609	58838982	5508788948	60	100	SRR062528		Paolo_Manghi		28
SRR062529	HMP_2012	SRS015158	HMP_2012_763759525	oralcavity	supragingival_plaque		control	healthy	23	adult	female	USA		no	IlluminaHiSeq	Qiagen	22699609	69523614	6232669709	60	96	SRR062529		Paolo_Manghi		25
SRR062533	HMP_2012	SRS047265	HMP_2012_764487809	oralcavity	supragingival_plaque		control	healthy	26	adult	male	USA		no	IlluminaHiSeq	Qiagen	22699609	14062119	1285909009	60	100	SRR062533		Paolo_Manghi		25
SRR062540	HMP_2012	SRS018591	HMP_2012_765094712	oralcavity	tongue_dorsum		control	healthy	19	adult	male	USA		no	IlluminaHiSeq	Qiagen	22699609	85692719	8131117772	60	100	SRR062540		Paolo_Manghi		24
SRR062541	HMP_2012	SRS018591	HMP_2012_765094712	oralcavity	tongue_dorsum		control	healthy	19	adult	male	USA		no	IlluminaHiSeq	Qiagen	22699609	85692719	8131117772	60	100	SRR062541		Paolo_Manghi		24
SRR063460	HMP_2012	SRS015038	HMP_2012_763901136	oralcavity	tongue_dorsum		control	healthy	28	adult	female	USA		no	IlluminaHiSeq	Qiagen	22699609	43681879	4198071354	60	100	SRR063460		Paolo_Manghi		27
SRR063461	HMP_2012	SRS015038	HMP_2012_763901136	oralcavity	tongue_dorsum		control	healthy	28	adult	female	USA		no	IlluminaHiSeq	Qiagen	22699609	43681879	4198071354	60	100	SRR063461		Paolo_Manghi		27
SRR063462	HMP_2012	SRS045978	HMP_2012_763759525	oralcavity	buccal_mucosa		control	healthy	23	adult	female	USA		no	IlluminaHiSeq	Qiagen	22699609	9042654	863013477	60	100	SRR063462		Paolo_Manghi		25
SRR063463	HMP_2012	SRS045978	HMP_2012_763759525	oralcavity	buccal_mucosa		control	healthy	23	adult	female	USA		no	IlluminaHiSeq	Qiagen	22699609	9042654	863013477	60	100	SRR063463		Paolo_Manghi		25
SRR063472	HMP_2012	SRS049283	HMP_2012_764325968	oralcavity	buccal_mucosa		control	healthy	22	adult	male	USA		no	IlluminaHiSeq	Qiagen	22699609	2330780	188261507	60	70	SRR063472		Paolo_Manghi		23
SRR063473	HMP_2012	SRS049283	HMP_2012_764325968	oralcavity	buccal_mucosa		control	healthy	22	adult	male	USA		no	IlluminaHiSeq	Qiagen	22699609	2330780	188261507	60	70	SRR063473		Paolo_Manghi		23
SRR063474	HMP_2012	SRS050029	HMP_2012_338793263	oralcavity	buccal_mucosa		control	healthy	19	adult	female	USA		no	IlluminaHiSeq	Qiagen	22699609	24211251	2299864089	60	100	SRR063474		Paolo_Manghi		22
SRR063475	HMP_2012	SRS050007	HMP_2012_550534656	oralcavity	buccal_mucosa		control	healthy	27	adult	female	USA		no	IlluminaHiSeq	Qiagen	22699609	2039808	165310403	60	79	SRR063475		Paolo_Manghi		26
SRR063476	HMP_2012	SRS050029	HMP_2012_338793263	oralcavity	buccal_mucosa		control	healthy	19	adult	female	USA		no	IlluminaHiSeq	Qiagen	22699609	24211251	2299864089	60	100	SRR063476		Paolo_Manghi		22
SRR063477	HMP_2012	SRS050007	HMP_2012_550534656	oralcavity	buccal_mucosa		control	healthy	27	adult	female	USA		no	IlluminaHiSeq	Qiagen	22699609	2039808	165310403	60	79	SRR063477		Paolo_Manghi		26
SRR063478	HMP_2012	SRS063478	HMP_2012_763840445	oralcavity	buccal_mucosa		control	healthy	38	adult	female	USA		no	IlluminaHiSeq	Qiagen	22699609	3081480	299586480	60	100	SRR063478		Paolo_Manghi		27
SRR063479	HMP_2012	SRS063478	HMP_2012_763840445	oralcavity	buccal_mucosa		control	healthy	38	adult	female	USA		no	IlluminaHiSeq	Qiagen	22699609	3081480	299586480	60	100	SRR063479		Paolo_Manghi		27
SRR063494	HMP_2012	SRS045254	HMP_2012_861967750	oralcavity	buccal_mucosa		control	healthy	21	adult	male	USA		no	IlluminaHiSeq	Qiagen	22699609	6311046	613812552	60	100	SRR063494		Paolo_Manghi		23
SRR063495	HMP_2012	SRS045254	HMP_2012_861967750	oralcavity	buccal_mucosa		control	healthy	21	adult	male	USA		no	IlluminaHiSeq	Qiagen	22699609	6311046	613812552	60	100	SRR063495		Paolo_Manghi		23
SRR063496	HMP_2012	SRS014888	HMP_2012_763860675	oralcavity	tongue_dorsum		control	healthy	33	adult	male	USA		no	IlluminaHiSeq	Qiagen	22699609	83638232	8158292364	60	100	SRR063496		Paolo_Manghi		22
SRR063497	HMP_2012	SRS014888	HMP_2012_763860675	oralcavity	tongue_dorsum		control	healthy	33	adult	male	USA		no	IlluminaHiSeq	Qiagen	22699609	83638232	8158292364	60	100	SRR063497		Paolo_Manghi		22
SRR063499	HMP_2012	SRS015274	HMP_2012_763982056	oralcavity	buccal_mucosa		control	healthy	37	adult	male	USA		no	IlluminaHiSeq	Qiagen	22699609	3154449	285281456	60	99	SRR063499		Paolo_Manghi		31
SRR063501	HMP_2012	SRS015274	HMP_2012_763982056	oralcavity	buccal_mucosa		control	healthy	37	adult	male	USA		no	IlluminaHiSeq	Qiagen	22699609	3154449	285281456	60	99	SRR063501		Paolo_Manghi		31
SRR063506	HMP_2012	SRS016200	HMP_2012_764649650	oralcavity	supragingival_plaque		control	healthy	23	adult	female	USA		no	IlluminaHiSeq	Qiagen	22699609	61930964	5847094861	60	100	SRR063506		Paolo_Manghi		27
SRR063507	HMP_2012	SRS016200	HMP_2012_764649650	oralcavity	supragingival_plaque		control	healthy	23	adult	female	USA		no	IlluminaHiSeq	Qiagen	22699609	61930964	5847094861	60	100	SRR063507		Paolo_Manghi		27
SRR063508	HMP_2012	SRS052227	HMP_2012_338793263	oralcavity	tongue_dorsum		control	healthy	19	adult	female	USA		no	IlluminaHiSeq	Qiagen	22699609	47084827	4689061394	60	100	SRR063508		Paolo_Manghi		22
SRR063509	HMP_2012	SRS052227	HMP_2012_338793263	oralcavity	tongue_dorsum		control	healthy	19	adult	female	USA		no	IlluminaHiSeq	Qiagen	22699609	47084827	4689061394	60	100	SRR063509		Paolo_Manghi		22
SRR063510	HMP_2012	SRS019387	HMP_2012_765560005	oralcavity	supragingival_plaque		control	healthy	21	adult	male	USA		no	IlluminaHiSeq	Qiagen	22699609	34564071	3114183628	60	98	SRR063510		Paolo_Manghi		22
SRR063511	HMP_2012	SRS019387	HMP_2012_765560005	oralcavity	supragingival_plaque		control	healthy	21	adult	male	USA		no	IlluminaHiSeq	Qiagen	22699609	34564071	3114183628	60	98	SRR063511		Paolo_Manghi		22
SRR063512	HMP_2012	SRS015650	HMP_2012_764487809	oralcavity	supragingival_plaque		control	healthy	26	adult	male	USA		no	IlluminaHiSeq	Qiagen	22699609	30165344	2693514261	60	96	SRR063512		Paolo_Manghi		25
SRR063514	HMP_2012	SRS058186	HMP_2012_508703490	oralcavity	buccal_mucosa		control	healthy	24	adult	female	USA		no	IlluminaHiSeq	Qiagen	22699609	3320873	302277175	60	100	SRR063514		Paolo_Manghi		21
SRR063515	HMP_2012	SRS018569	HMP_2012_765094712	oralcavity	buccal_mucosa		control	healthy	19	adult	male	USA		no	IlluminaHiSeq	Qiagen	22699609	2600933	222908386	60	94	SRR063515		Paolo_Manghi		24
SRR063516	HMP_2012	SRS018569	HMP_2012_765094712	oralcavity	buccal_mucosa		control	healthy	19	adult	male	USA		no	IlluminaHiSeq	Qiagen	22699609	2600933	222908386	60	94	SRR063516		Paolo_Manghi		24
SRR063517	HMP_2012	SRS047100	HMP_2012_764811490	oralcavity	supragingival_plaque		control	healthy	21	adult	female	USA		no	IlluminaHiSeq	Qiagen	22699609	50100051	4478909058	60	96	SRR063517		Paolo_Manghi		26
SRR063518	HMP_2012	SRS047100	HMP_2012_764811490	oralcavity	supragingival_plaque		control	healthy	21	adult	female	USA		no	IlluminaHiSeq	Qiagen	22699609	50100051	4478909058	60	96	SRR063518		Paolo_Manghi		26
SRR063519	HMP_2012	SRS052874	HMP_2012_764811490	oralcavity	buccal_mucosa		control	healthy	21	adult	female	USA		no	IlluminaHiSeq	Qiagen	22699609	17550946	1704048796	60	100	SRR063519		Paolo_Manghi		26
SRR063520	HMP_2012	SRS015044	HMP_2012_763901136	oralcavity	supragingival_plaque		control	healthy	28	adult	female	USA		no	IlluminaHiSeq	Qiagen	22699609	55282271	5075012917	60	100	SRR063520		Paolo_Manghi		27
SRR063521	HMP_2012	SRS052874	HMP_2012_764811490	oralcavity	buccal_mucosa		control	healthy	21	adult	female	USA		no	IlluminaHiSeq	Qiagen	22699609	17550946	1704048796	60	100	SRR063521		Paolo_Manghi		26
SRR063522	HMP_2012	SRS015215	HMP_2012_764143897	oralcavity	supragingival_plaque		control	healthy	26	adult	female	USA		no	IlluminaHiSeq	Qiagen	22699609	53339694	5132374354	60	100	SRR063522		Paolo_Manghi		22
SRR063525	HMP_2012	SRS058186	HMP_2012_508703490	oralcavity	buccal_mucosa		control	healthy	24	adult	female	USA		no	IlluminaHiSeq	Qiagen	22699609	3320873	302277175	60	100	SRR063525		Paolo_Manghi		21
SRR063527	HMP_2012	SRS044366	HMP_2012_550534656	oralcavity	supragingival_plaque		control	healthy	27	adult	female	USA		no	IlluminaHiSeq	Qiagen	22699609	13229923	1097841338	60	85	SRR063527		Paolo_Manghi		26
SRR063528	HMP_2012	SRS044366	HMP_2012_550534656	oralcavity	supragingival_plaque		control	healthy	27	adult	female	USA		no	IlluminaHiSeq	Qiagen	22699609	13229923	1097841338	60	85	SRR063528		Paolo_Manghi		26
SRR063529	HMP_2012	SRS015650	HMP_2012_764487809	oralcavity	supragingival_plaque		control	healthy	26	adult	male	USA		no	IlluminaHiSeq	Qiagen	22699609	30165344	2693514261	60	96	SRR063529		Paolo_Manghi		25
SRR063530	HMP_2012	SRS015215	HMP_2012_764143897	oralcavity	supragingival_plaque		control	healthy	26	adult	female	USA		no	IlluminaHiSeq	Qiagen	22699609	53339694	5132374354	60	100	SRR063530		Paolo_Manghi		22
SRR063532	HMP_2012	SRS015044	HMP_2012_763901136	oralcavity	supragingival_plaque		control	healthy	28	adult	female	USA		no	IlluminaHiSeq	Qiagen	22699609	55282271	5075012917	60	100	SRR063532		Paolo_Manghi		27
SRR063534	HMP_2012	SRS056323	HMP_2012_765640925	oralcavity	tongue_dorsum		control	healthy	39	adult	female	USA		no	IlluminaHiSeq	Qiagen	22699609	77133603	7153717722	60	100	SRR063534		Paolo_Manghi		34
SRR063535	HMP_2012	SRS056323	HMP_2012_765640925	oralcavity	tongue_dorsum		control	healthy	39	adult	female	USA		no	IlluminaHiSeq	Qiagen	22699609	77133603	7153717722	60	100	SRR063535		Paolo_Manghi		34
SRR063536	HMP_2012	SRS019333	HMP_2012_765337473	oralcavity	supragingival_plaque		control	healthy	23	adult	female	USA		no	IlluminaHiSeq	Qiagen	22699609	25388540	2211226055	60	91	SRR063536		Paolo_Manghi
SRR063537	HMP_2012	SRS019333	HMP_2012_765337473	oralcavity	supragingival_plaque		control	healthy	23	adult	female	USA		no	IlluminaHiSeq	Qiagen	22699609	25388540	2211226055	60	91	SRR063537		Paolo_Manghi
SRR063675	HMP_2012	SRS055426	HMP_2012_604812005	oralcavity	tongue_dorsum		control	healthy	29	adult	male	USA		no	IlluminaHiSeq	Qiagen	22699609	37764921	3606347751	60	100	SRR063675		Paolo_Manghi		20
SRR063692	HMP_2012	SRS055426	HMP_2012_604812005	oralcavity	tongue_dorsum		control	healthy	29	adult	male	USA		no	IlluminaHiSeq	Qiagen	22699609	37764921	3606347751	60	100	SRR063692		Paolo_Manghi		20
SRR063708	HMP_2012	SRS058053	HMP_2012_604812005	oralcavity	supragingival_plaque		control	healthy	29	adult	male	USA		no	IlluminaHiSeq	Qiagen	22699609	62057825	6205591900	60	100	SRR063708		Paolo_Manghi		20
SRR063709	HMP_2012	SRS022721	HMP_2012_370425937	oralcavity	buccal_mucosa		control	healthy	22	adult	female	USA		no	IlluminaHiSeq	Qiagen	22699609	3953752	395372085	60	100	SRR063709		Paolo_Manghi		21
SRR063710	HMP_2012	SRS043646	HMP_2012_604812005	oralcavity	buccal_mucosa		control	healthy	29	adult	male	USA		no	IlluminaHiSeq	Qiagen	22699609	4327797	432769637	60	100	SRR063710		Paolo_Manghi		20
SRR063746	HMP_2012	SRS022725	HMP_2012_370425937	oralcavity	supragingival_plaque		control	healthy	22	adult	female	USA		no	IlluminaHiSeq	Qiagen	22699609	107799831	10779473129	60	100	SRR063746		Paolo_Manghi		21
SRR063747	HMP_2012	SRS045313	HMP_2012_686765762	oralcavity	supragingival_plaque		control	healthy	28	adult	male	USA		no	IlluminaHiSeq	Qiagen	22699609	17402827	1692931878	60	100	SRR063747		Paolo_Manghi		29
SRR063748	HMP_2012	SRS064219	HMP_2012_686765762	oralcavity	supragingival_plaque		control	healthy	28	adult	male	USA		no	IlluminaHiSeq	Qiagen	22699609	4192422	356766559	60	88	SRR063748		Paolo_Manghi		29
SRR063788	HMP_2012	SRS064219	HMP_2012_686765762	oralcavity	supragingival_plaque		control	healthy	28	adult	male	USA		no	IlluminaHiSeq	Qiagen	22699609	4192422	356766559	60	88	SRR063788		Paolo_Manghi		29
SRR063789	HMP_2012	SRS045313	HMP_2012_686765762	oralcavity	supragingival_plaque		control	healthy	28	adult	male	USA		no	IlluminaHiSeq	Qiagen	22699609	17402827	1692931878	60	100	SRR063789		Paolo_Manghi		29
SRR063790	HMP_2012	SRS022725	HMP_2012_370425937	oralcavity	supragingival_plaque		control	healthy	22	adult	female	USA		no	IlluminaHiSeq	Qiagen	22699609	107799831	10779473129	60	100	SRR063790		Paolo_Manghi		21
SRR063910	HMP_2012	SRS075404	HMP_2012_158883629	oralcavity	tongue_dorsum		control	healthy	29	adult	female	USA		no	IlluminaHiSeq	Qiagen	22699609	138893462	12850548553	60	101	SRR063910		Paolo_Manghi		28
SRR063913	HMP_2012	SRS075404	HMP_2012_158883629	oralcavity	tongue_dorsum		control	healthy	29	adult	female	USA		no	IlluminaHiSeq	Qiagen	22699609	138893462	12850548553	60	101	SRR063913		Paolo_Manghi		28
SRR063914	HMP_2012	SRS075404	HMP_2012_158883629	oralcavity	tongue_dorsum		control	healthy	29	adult	female	USA		no	IlluminaHiSeq	Qiagen	22699609	138893462	12850548553	60	101	SRR063914		Paolo_Manghi		28
SRR063916	HMP_2012	SRS075406	HMP_2012_158883629	oralcavity	buccal_mucosa		control	healthy	29	adult	female	USA		no	IlluminaHiSeq	Qiagen	22699609	9933224	923267615	60	101	SRR063916		Paolo_Manghi		28
SRR063918	HMP_2012	SRS075410	HMP_2012_158883629	oralcavity	supragingival_plaque		control	healthy	29	adult	female	USA		no	IlluminaHiSeq	Qiagen	22699609	109169108	10267113882	60	101	SRR063918		Paolo_Manghi		28
SRR063919	HMP_2012	SRS075410	HMP_2012_158883629	oralcavity	supragingival_plaque		control	healthy	29	adult	female	USA		no	IlluminaHiSeq	Qiagen	22699609	109169108	10267113882	60	101	SRR063919		Paolo_Manghi		28
SRR063922	HMP_2012	SRS075406	HMP_2012_158883629	oralcavity	buccal_mucosa		control	healthy	29	adult	female	USA		no	IlluminaHiSeq	Qiagen	22699609	9933224	923267615	60	101	SRR063922		Paolo_Manghi		28
SRR063923	HMP_2012	SRS075410	HMP_2012_158883629	oralcavity	supragingival_plaque		control	healthy	29	adult	female	USA		no	IlluminaHiSeq	Qiagen	22699609	109169108	10267113882	60	101	SRR063923		Paolo_Manghi		28
SRR063926	HMP_2012	SRS075410	HMP_2012_158883629	oralcavity	supragingival_plaque		control	healthy	29	adult	female	USA		no	IlluminaHiSeq	Qiagen	22699609	109169108	10267113882	60	101	SRR063926		Paolo_Manghi		28
SRR063928	HMP_2012	SRS075404	HMP_2012_158883629	oralcavity	tongue_dorsum		control	healthy	29	adult	female	USA		no	IlluminaHiSeq	Qiagen	22699609	138893462	12850548553	60	101	SRR063928		Paolo_Manghi		28
SRR064436	HMP_2012	SRS044662	HMP_2012_370425937	oralcavity	tongue_dorsum		control	healthy	22	adult	female	USA		no	IlluminaHiSeq	Qiagen	22699609	56498719	5642643469	60	100	SRR064436		Paolo_Manghi		21
SRR066380	HMP_2012	SRS042457	HMP_2012_686765762	oralcavity	buccal_mucosa		control	healthy	28	adult	male	USA		no	IlluminaHiSeq	Qiagen	22699609	5101543	497295370	60	100	SRR066380		Paolo_Manghi		29
SRR066381	HMP_2012	SRS042457	HMP_2012_686765762	oralcavity	buccal_mucosa		control	healthy	28	adult	male	USA		no	IlluminaHiSeq	Qiagen	22699609	5101543	497295370	60	100	SRR066381		Paolo_Manghi		29
SRR066417	HMP_2012	SRS062761	HMP_2012_686765762	oralcavity	tongue_dorsum		control	healthy	28	adult	male	USA		no	IlluminaHiSeq	Qiagen	22699609	118116502	11811650114	64	100	SRR066417		Paolo_Manghi		29
SRR066419	HMP_2012	SRS043663	HMP_2012_686765762	oralcavity	tongue_dorsum		control	healthy	28	adult	male	USA		no	IlluminaHiSeq	Qiagen	22699609	130849555	13084955500	100	100	SRR066419		Paolo_Manghi		29
SRR066420	HMP_2012	SRS065133	HMP_2012_686765762	oralcavity	buccal_mucosa		control	healthy	28	adult	male	USA		no	IlluminaHiSeq	Qiagen	22699609	483480	48346848	66	100	SRR066420		Paolo_Manghi		29
SRR16124168	YangY			stool				M_HY																																WGS	290	10229140861	PRJNA763023	SAMN21877142	Metagenome or environmental	3308653094	LC-BIO TECHNOLOGY CO	2018-01-01	public
SRR16124169	YangY			stool				M_HY																																WGS	290	9506236209	PRJNA763023	SAMN21877141	Metagenome or environmental	3006959798	LC-BIO TECHNOLOGY CO	2018-01-01	public
SRR16124170	YangY			stool				M_HY																																WGS	291	10382388763	PRJNA763023	SAMN21877140	Metagenome or environmental	3258769731	LC-BIO TECHNOLOGY CO	2018-01-01	public
SRR16124171	YangY			stool				M_HY																																WGS	288	9643502392	PRJNA763023	SAMN21877139	Metagenome or environmental	3037410731	LC-BIO TECHNOLOGY CO	2018-01-01	public
SRR16124172	YangY			stool				M_HY																																WGS	290	10053982843	PRJNA763023	SAMN21877138	Metagenome or environmental	3145378412	LC-BIO TECHNOLOGY CO	2018-01-01	public
SRR16124173	YangY			stool				M_HY																																WGS	291	10368376193	PRJNA763023	SAMN21877137	Metagenome or environmental	3243012251	LC-BIO TECHNOLOGY CO	2018-01-01	public
SRR16124174	YangY			stool				M_HY																																WGS	291	11125218722	PRJNA763023	SAMN21877136	Metagenome or environmental	3502858037	LC-BIO TECHNOLOGY CO	2018-01-01	public
SRR16124175	YangY			stool				M_HY																																WGS	293	9890978025	PRJNA763023	SAMN21877135	Metagenome or environmental	3092316279	LC-BIO TECHNOLOGY CO	2018-01-01	public
SRR16124176	YangY			stool				M_HY																																WGS	288	9827012245	PRJNA763023	SAMN21877134	Metagenome or environmental	3088453628	LC-BIO TECHNOLOGY CO	2018-01-01	public
SRR16124177	YangY			stool				M_HY																																WGS	290	10599513109	PRJNA763023	SAMN21877133	Metagenome or environmental	3307925505	LC-BIO TECHNOLOGY CO	2018-01-01	public
SRR16124178	YangY			stool				M_HO																																WGS	284	10566884608	PRJNA763023	SAMN21877052	Metagenome or environmental	3277397257	LC-BIO TECHNOLOGY CO	2018-01-01	public
SRR16124179	YangY			stool				M_HY																																WGS	291	10053316516	PRJNA763023	SAMN21877132	Metagenome or environmental	3170037472	LC-BIO TECHNOLOGY CO	2018-01-01	public
SRR16124180	YangY			stool				M_HY																																WGS	289	9935672970	PRJNA763023	SAMN21877131	Metagenome or environmental	3139299437	LC-BIO TECHNOLOGY CO	2018-01-01	public
SRR16124181	YangY			stool				M_HY																																WGS	289	10099058552	PRJNA763023	SAMN21877130	Metagenome or environmental	3207143359	LC-BIO TECHNOLOGY CO	2018-01-01	public
SRR16124182	YangY			stool				M_HY																																WGS	292	10580671872	PRJNA763023	SAMN21877129	Metagenome or environmental	3343748232	LC-BIO TECHNOLOGY CO	2018-01-01	public
SRR16124183	YangY			stool				M_HY																																WGS	288	10607152749	PRJNA763023	SAMN21877128	Metagenome or environmental	3341295411	LC-BIO TECHNOLOGY CO	2018-01-01	public
SRR16124184	YangY			stool				M_HY																																WGS	291	11029463431	PRJNA763023	SAMN21877127	Metagenome or environmental	3469877844	LC-BIO TECHNOLOGY CO	2018-01-01	public
SRR16124185	YangY			stool				M_HY																																WGS	295	11150554363	PRJNA763023	SAMN21877126	Metagenome or environmental	3584986897	LC-BIO TECHNOLOGY CO	2018-01-01	public
SRR16124186	YangY			stool				M_HY																																WGS	290	10135395151	PRJNA763023	SAMN21877125	Metagenome or environmental	3201352182	LC-BIO TECHNOLOGY CO	2018-01-01	public
SRR16124187	YangY			stool				M_HY																																WGS	292	11258301186	PRJNA763023	SAMN21877124	Metagenome or environmental	3615286297	LC-BIO TECHNOLOGY CO	2018-01-01	public
SRR16124188	YangY			stool				M_HY																																WGS	291	11257411784	PRJNA763023	SAMN21877123	Metagenome or environmental	3554206327	LC-BIO TECHNOLOGY CO	2018-01-01	public
SRR16124189	YangY			stool				M_HO																																WGS	289	12292124848	PRJNA763023	SAMN21877051	Metagenome or environmental	3867089248	LC-BIO TECHNOLOGY CO	2018-01-01	public
SRR16124190	YangY			stool				M_HY																																WGS	290	10737013458	PRJNA763023	SAMN21877122	Metagenome or environmental	3400649553	LC-BIO TECHNOLOGY CO	2018-01-01	public
SRR16124191	YangY			stool				M_HY																																WGS	291	10483500808	PRJNA763023	SAMN21877121	Metagenome or environmental	3318481442	LC-BIO TECHNOLOGY CO	2018-01-01	public
SRR16124192	YangY			stool				M_HY																																WGS	289	10714060389	PRJNA763023	SAMN21877120	Metagenome or environmental	3388514675	LC-BIO TECHNOLOGY CO	2018-01-01	public
SRR16124193	YangY			stool				M_HY																																WGS	292	10383401783	PRJNA763023	SAMN21877119	Metagenome or environmental	3282866500	LC-BIO TECHNOLOGY CO	2018-01-01	public
SRR16124194	YangY			stool				M_HY																																WGS	291	11165073259	PRJNA763023	SAMN21877118	Metagenome or environmental	3529252575	LC-BIO TECHNOLOGY CO	2018-01-01	public
SRR16124195	YangY			stool				M_HY																																WGS	289	11181632944	PRJNA763023	SAMN21877117	Metagenome or environmental	3530358650	LC-BIO TECHNOLOGY CO	2018-01-01	public
SRR16124196	YangY			stool				M_HY																																WGS	293	11139545914	PRJNA763023	SAMN21877116	Metagenome or environmental	3543724730	LC-BIO TECHNOLOGY CO	2018-01-01	public
SRR16124197	YangY			stool				M_HY																																WGS	287	12407219441	PRJNA763023	SAMN21877115	Metagenome or environmental	3904341874	LC-BIO TECHNOLOGY CO	2018-01-01	public
SRR16124198	YangY			stool				M_HY																																WGS	291	9914851430	PRJNA763023	SAMN21877114	Metagenome or environmental	3147348616	LC-BIO TECHNOLOGY CO	2018-01-01	public
SRR16124199	YangY			stool				M_HY																																WGS	289	10888015004	PRJNA763023	SAMN21877113	Metagenome or environmental	3464671388	LC-BIO TECHNOLOGY CO	2018-01-01	public
SRR16124200	YangY			stool				M_HO																																WGS	286	10374896955	PRJNA763023	SAMN21877050	Metagenome or environmental	3284028319	LC-BIO TECHNOLOGY CO	2018-01-01	public
SRR16124201	YangY			stool				M_HY																																WGS	290	10657943855	PRJNA763023	SAMN21877112	Metagenome or environmental	3349585961	LC-BIO TECHNOLOGY CO	2018-01-01	public
SRR16124202	YangY			stool				M_HY																																WGS	291	10545875579	PRJNA763023	SAMN21877111	Metagenome or environmental	3318730620	LC-BIO TECHNOLOGY CO	2018-01-01	public
SRR16124203	YangY			stool				M_HY																																WGS	293	10486575868	PRJNA763023	SAMN21877110	Metagenome or environmental	3322838100	LC-BIO TECHNOLOGY CO	2018-01-01	public
SRR16124204	YangY			stool				M_HY																																WGS	283	9752162007	PRJNA763023	SAMN21877109	Metagenome or environmental	3290174353	LC-BIO TECHNOLOGY CO	2018-01-01	public
SRR16124205	YangY			stool				M_HY																																WGS	287	10249704050	PRJNA763023	SAMN21877108	Metagenome or environmental	3428051422	LC-BIO TECHNOLOGY CO	2018-01-01	public
SRR16124206	YangY			stool				M_HY																																WGS	283	8496378009	PRJNA763023	SAMN21877107	Metagenome or environmental	2699746607	LC-BIO TECHNOLOGY CO	2018-01-01	public
SRR16124207	YangY			stool				M_HY																																WGS	286	8497399507	PRJNA763023	SAMN21877106	Metagenome or environmental	2699170787	LC-BIO TECHNOLOGY CO	2018-01-01	public
SRR16124208	YangY			stool				M_HY																																WGS	281	10478266293	PRJNA763023	SAMN21877105	Metagenome or environmental	3250664604	LC-BIO TECHNOLOGY CO	2018-01-01	public
SRR16124209	YangY			stool				M_HY																																WGS	283	11264685206	PRJNA763023	SAMN21877104	Metagenome or environmental	3526084322	LC-BIO TECHNOLOGY CO	2018-01-01	public
SRR16124210	YangY			stool				M_HY																																WGS	285	10428801913	PRJNA763023	SAMN21877103	Metagenome or environmental	3501807944	LC-BIO TECHNOLOGY CO	2018-01-01	public
SRR16124211	YangY			stool				M_HO																																WGS	282	9090965010	PRJNA763023	SAMN21877049	Metagenome or environmental	2884175138	LC-BIO TECHNOLOGY CO	2018-01-01	public
SRR16124212	YangY			stool				M_HY																																WGS	288	12115450039	PRJNA763023	SAMN21877102	Metagenome or environmental	4035700716	LC-BIO TECHNOLOGY CO	2018-01-01	public
SRR16124213	YangY			stool				M_HY																																WGS	292	13967507796	PRJNA763023	SAMN21877101	Metagenome or environmental	4665884259	LC-BIO TECHNOLOGY CO	2018-01-01	public
SRR16124214	YangY			stool				M_HY																																WGS	287	9420825188	PRJNA763023	SAMN21877100	Metagenome or environmental	3137250855	LC-BIO TECHNOLOGY CO	2018-01-01	public
SRR16124215	YangY			stool				M_HY																																WGS	282	9711709148	PRJNA763023	SAMN21877099	Metagenome or environmental	3242195812	LC-BIO TECHNOLOGY CO	2018-01-01	public
SRR16124216	YangY			stool				M_HY																																WGS	288	7839358663	PRJNA763023	SAMN21877098	Metagenome or environmental	2638730763	LC-BIO TECHNOLOGY CO	2018-01-01	public
SRR16124217	YangY			stool				M_HY																																WGS	286	11576688943	PRJNA763023	SAMN21877097	Metagenome or environmental	3883465433	LC-BIO TECHNOLOGY CO	2018-01-01	public
SRR16124218	YangY			stool				M_HY																																WGS	284	9716656233	PRJNA763023	SAMN21877096	Metagenome or environmental	3241713080	LC-BIO TECHNOLOGY CO	2018-01-01	public
SRR16124219	YangY			stool				M_HY																																WGS	284	11212550015	PRJNA763023	SAMN21877095	Metagenome or environmental	3754509247	LC-BIO TECHNOLOGY CO	2018-01-01	public
SRR16124220	YangY			stool				M_HY																																WGS	285	9634741654	PRJNA763023	SAMN21877094	Metagenome or environmental	3224799169	LC-BIO TECHNOLOGY CO	2018-01-01	public
SRR16124221	YangY			stool				M_HY																																WGS	286	9973442892	PRJNA763023	SAMN21877093	Metagenome or environmental	3326943959	LC-BIO TECHNOLOGY CO	2018-01-01	public
SRR16124222	YangY			stool				M_HO																																WGS	289	7659609424	PRJNA763023	SAMN21877048	Metagenome or environmental	2442348902	LC-BIO TECHNOLOGY CO	2018-01-01	public
SRR16124223	YangY			stool				M_HO																																WGS	290	10733890272	PRJNA763023	SAMN21877092	Metagenome or environmental	3425525763	LC-BIO TECHNOLOGY CO	2018-01-01	public
SRR16124224	YangY			stool				M_HO																																WGS	292	10731533733	PRJNA763023	SAMN21877091	Metagenome or environmental	3457031044	LC-BIO TECHNOLOGY CO	2018-01-01	public
SRR16124225	YangY			stool				M_HO																																WGS	290	10468060743	PRJNA763023	SAMN21877090	Metagenome or environmental	3308267505	LC-BIO TECHNOLOGY CO	2018-01-01	public
SRR16124226	YangY			stool				M_HO																																WGS	289	9753403193	PRJNA763023	SAMN21877089	Metagenome or environmental	3075718413	LC-BIO TECHNOLOGY CO	2018-01-01	public
SRR16124227	YangY			stool				M_HO																																WGS	290	9454869573	PRJNA763023	SAMN21877088	Metagenome or environmental	2968522761	LC-BIO TECHNOLOGY CO	2018-01-01	public
SRR16124228	YangY			stool				M_HO																																WGS	286	9570797696	PRJNA763023	SAMN21877087	Metagenome or environmental	3010595049	LC-BIO TECHNOLOGY CO	2018-01-01	public
SRR16124229	YangY			stool				M_HO																																WGS	289	10011515164	PRJNA763023	SAMN21877086	Metagenome or environmental	3154194077	LC-BIO TECHNOLOGY CO	2018-01-01	public
SRR16124230	YangY			stool				M_HO																																WGS	293	10753587619	PRJNA763023	SAMN21877085	Metagenome or environmental	3401290590	LC-BIO TECHNOLOGY CO	2018-01-01	public
SRR16124231	YangY			stool				M_HO																																WGS	287	9553793244	PRJNA763023	SAMN21877084	Metagenome or environmental	2995310034	LC-BIO TECHNOLOGY CO	2018-01-01	public
SRR16124232	YangY			stool				M_HO																																WGS	283	9240804306	PRJNA763023	SAMN21877083	Metagenome or environmental	2902519163	LC-BIO TECHNOLOGY CO	2018-01-01	public
SRR16124233	YangY			stool				M_HO																																WGS	289	12075648562	PRJNA763023	SAMN21877047	Metagenome or environmental	3824423108	LC-BIO TECHNOLOGY CO	2018-01-01	public
SRR16124234	YangY			stool				M_HO																																WGS	291	10193082768	PRJNA763023	SAMN21877082	Metagenome or environmental	3211604527	LC-BIO TECHNOLOGY CO	2018-01-01	public
SRR16124235	YangY			stool				M_HO																																WGS	294	10636868379	PRJNA763023	SAMN21877081	Metagenome or environmental	3344742084	LC-BIO TECHNOLOGY CO	2018-01-01	public
SRR16124236	YangY			stool				M_HO																																WGS	292	10556463912	PRJNA763023	SAMN21877080	Metagenome or environmental	3327950748	LC-BIO TECHNOLOGY CO	2018-01-01	public
SRR16124237	YangY			stool				M_HO																																WGS	293	10296641640	PRJNA763023	SAMN21877079	Metagenome or environmental	3224531087	LC-BIO TECHNOLOGY CO	2018-01-01	public
SRR16124238	YangY			stool				M_HO																																WGS	291	10532690815	PRJNA763023	SAMN21877078	Metagenome or environmental	3311194024	LC-BIO TECHNOLOGY CO	2018-01-01	public
SRR16124239	YangY			stool				M_HO																																WGS	292	9903855563	PRJNA763023	SAMN21877077	Metagenome or environmental	3098167646	LC-BIO TECHNOLOGY CO	2018-01-01	public
SRR16124240	YangY			stool				M_HO																																WGS	296	10759416662	PRJNA763023	SAMN21877076	Metagenome or environmental	3413270782	LC-BIO TECHNOLOGY CO	2018-01-01	public
SRR16124241	YangY			stool				M_HO																																WGS	293	10593669810	PRJNA763023	SAMN21877075	Metagenome or environmental	3324997489	LC-BIO TECHNOLOGY CO	2018-01-01	public
SRR16124242	YangY			stool				M_HO																																WGS	290	9930394572	PRJNA763023	SAMN21877074	Metagenome or environmental	3101684066	LC-BIO TECHNOLOGY CO	2018-01-01	public
SRR16124243	YangY			stool				M_HO																																WGS	285	9750300946	PRJNA763023	SAMN21877073	Metagenome or environmental	3071075807	LC-BIO TECHNOLOGY CO	2018-01-01	public
SRR16124244	YangY			stool				M_HO																																WGS	284	10493621901	PRJNA763023	SAMN21877046	Metagenome or environmental	3318876891	LC-BIO TECHNOLOGY CO	2018-01-01	public
SRR16124245	YangY			stool				M_HO																																WGS	293	11032237379	PRJNA763023	SAMN21877072	Metagenome or environmental	3460228074	LC-BIO TECHNOLOGY CO	2018-01-01	public
SRR16124246	YangY			stool				M_HO																																WGS	294	10551366135	PRJNA763023	SAMN21877071	Metagenome or environmental	3318111341	LC-BIO TECHNOLOGY CO	2018-01-01	public
SRR16124247	YangY			stool				M_HO																																WGS	287	9335083492	PRJNA763023	SAMN21877070	Metagenome or environmental	2917001246	LC-BIO TECHNOLOGY CO	2018-01-01	public
SRR16124248	YangY			stool				M_HO																																WGS	295	10427066853	PRJNA763023	SAMN21877069	Metagenome or environmental	3297632561	LC-BIO TECHNOLOGY CO	2018-01-01	public
SRR16124249	YangY			stool				M_HO																																WGS	291	9745552390	PRJNA763023	SAMN21877068	Metagenome or environmental	3075043444	LC-BIO TECHNOLOGY CO	2018-01-01	public
SRR16124250	YangY			stool				M_HO																																WGS	290	10254653965	PRJNA763023	SAMN21877067	Metagenome or environmental	3204952592	LC-BIO TECHNOLOGY CO	2018-01-01	public
SRR16124251	YangY			stool				M_HO																																WGS	294	10972194090	PRJNA763023	SAMN21877066	Metagenome or environmental	3459123835	LC-BIO TECHNOLOGY CO	2018-01-01	public
SRR16124252	YangY			stool				M_HO																																WGS	291	9858672433	PRJNA763023	SAMN21877065	Metagenome or environmental	3053831896	LC-BIO TECHNOLOGY CO	2018-01-01	public
SRR16124253	YangY			stool				M_HO																																WGS	288	9375414486	PRJNA763023	SAMN21877064	Metagenome or environmental	2953038746	LC-BIO TECHNOLOGY CO	2018-01-01	public
SRR16124254	YangY			stool				M_HO																																WGS	293	10463867004	PRJNA763023	SAMN21877063	Metagenome or environmental	3295198273	LC-BIO TECHNOLOGY CO	2018-01-01	public
SRR16124255	YangY			stool				M_HO																																WGS	291	8730233010	PRJNA763023	SAMN21877045	Metagenome or environmental	2782392675	LC-BIO TECHNOLOGY CO	2018-01-01	public
SRR16124256	YangY			stool				M_Y																																WGS	286	9283803541	PRJNA763023	SAMN21877242	Metagenome or environmental	3012698285	LC-BIO TECHNOLOGY CO	2018-01-01	public
SRR16124257	YangY			stool				M_Y																																WGS	288	10054963637	PRJNA763023	SAMN21877241	Metagenome or environmental	3208581789	LC-BIO TECHNOLOGY CO	2018-01-01	public
SRR16124258	YangY			stool				M_Y																																WGS	291	11383296892	PRJNA763023	SAMN21877240	Metagenome or environmental	3623777578	LC-BIO TECHNOLOGY CO	2018-01-01	public
SRR16124259	YangY			stool				M_Y																																WGS	290	12256324788	PRJNA763023	SAMN21877239	Metagenome or environmental	3967528561	LC-BIO TECHNOLOGY CO	2018-01-01	public
SRR16124260	YangY			stool				M_Y																																WGS	290	12228794910	PRJNA763023	SAMN21877238	Metagenome or environmental	3888668358	LC-BIO TECHNOLOGY CO	2018-01-01	public
SRR16124261	YangY			stool				M_Y																																WGS	287	13355070934	PRJNA763023	SAMN21877237	Metagenome or environmental	4248244749	LC-BIO TECHNOLOGY CO	2018-01-01	public
SRR16124262	YangY			stool				M_Y																																WGS	290	13835765030	PRJNA763023	SAMN21877236	Metagenome or environmental	4371536315	LC-BIO TECHNOLOGY CO	2018-01-01	public
SRR16124263	YangY			stool				M_Y																																WGS	285	10060940880	PRJNA763023	SAMN21877235	Metagenome or environmental	3353348334	LC-BIO TECHNOLOGY CO	2018-01-01	public
SRR16124264	YangY			stool				M_Y																																WGS	289	11273961170	PRJNA763023	SAMN21877234	Metagenome or environmental	3602659833	LC-BIO TECHNOLOGY CO	2018-01-01	public
SRR16124265	YangY			stool				M_Y																																WGS	289	12308028289	PRJNA763023	SAMN21877233	Metagenome or environmental	3879234828	LC-BIO TECHNOLOGY CO	2018-01-01	public
SRR16124266	YangY			stool				M_HO																																WGS	292	9658337008	PRJNA763023	SAMN21877062	Metagenome or environmental	3003983197	LC-BIO TECHNOLOGY CO	2018-01-01	public
SRR16124267	YangY			stool				M_Y																																WGS	290	17004754425	PRJNA763023	SAMN21877232	Metagenome or environmental	5410655096	LC-BIO TECHNOLOGY CO	2018-01-01	public
SRR16124268	YangY			stool				M_Y																																WGS	284	11860491100	PRJNA763023	SAMN21877231	Metagenome or environmental	3789497848	LC-BIO TECHNOLOGY CO	2018-01-01	public
SRR16124269	YangY			stool				M_Y																																WGS	290	10035649638	PRJNA763023	SAMN21877230	Metagenome or environmental	3221791336	LC-BIO TECHNOLOGY CO	2018-01-01	public
SRR16124270	YangY			stool				M_Y																																WGS	291	12637653165	PRJNA763023	SAMN21877229	Metagenome or environmental	4038405532	LC-BIO TECHNOLOGY CO	2018-01-01	public
SRR16124271	YangY			stool				M_Y																																WGS	293	10268973285	PRJNA763023	SAMN21877228	Metagenome or environmental	3271561998	LC-BIO TECHNOLOGY CO	2018-01-01	public
SRR16124272	YangY			stool				M_Y																																WGS	289	10408906127	PRJNA763023	SAMN21877227	Metagenome or environmental	3326043071	LC-BIO TECHNOLOGY CO	2018-01-01	public
SRR16124273	YangY			stool				M_Y																																WGS	285	11662413705	PRJNA763023	SAMN21877226	Metagenome or environmental	3691175450	LC-BIO TECHNOLOGY CO	2018-01-01	public
SRR16124274	YangY			stool				M_Y																																WGS	288	11371566739	PRJNA763023	SAMN21877225	Metagenome or environmental	3588279936	LC-BIO TECHNOLOGY CO	2018-01-01	public
SRR16124275	YangY			stool				M_Y																																WGS	284	11145009446	PRJNA763023	SAMN21877224	Metagenome or environmental	3740647353	LC-BIO TECHNOLOGY CO	2018-01-01	public
SRR16124276	YangY			stool				M_Y																																WGS	290	15447753455	PRJNA763023	SAMN21877223	Metagenome or environmental	4935141324	LC-BIO TECHNOLOGY CO	2018-01-01	public
SRR16124277	YangY			stool				M_HO																																WGS	291	10202193995	PRJNA763023	SAMN21877061	Metagenome or environmental	3181278531	LC-BIO TECHNOLOGY CO	2018-01-01	public
SRR16124278	YangY			stool				M_Y																																WGS	287	14588119294	PRJNA763023	SAMN21877222	Metagenome or environmental	4699072457	LC-BIO TECHNOLOGY CO	2018-01-01	public
SRR16124279	YangY			stool				M_Y																																WGS	289	18020007009	PRJNA763023	SAMN21877221	Metagenome or environmental	5703279263	LC-BIO TECHNOLOGY CO	2018-01-01	public
SRR16124280	YangY			stool				M_Y																																WGS	289	14635502423	PRJNA763023	SAMN21877220	Metagenome or environmental	4654209827	LC-BIO TECHNOLOGY CO	2018-01-01	public
SRR16124281	YangY			stool				M_Y																																WGS	290	12340523467	PRJNA763023	SAMN21877219	Metagenome or environmental	3895747163	LC-BIO TECHNOLOGY CO	2018-01-01	public
SRR16124282	YangY			stool				M_Y																																WGS	286	10821656834	PRJNA763023	SAMN21877218	Metagenome or environmental	3461513776	LC-BIO TECHNOLOGY CO	2018-01-01	public
SRR16124283	YangY			stool				M_Y																																WGS	289	10119106512	PRJNA763023	SAMN21877217	Metagenome or environmental	3260065114	LC-BIO TECHNOLOGY CO	2018-01-01	public
SRR16124284	YangY			stool				M_Y																																WGS	289	12148207998	PRJNA763023	SAMN21877216	Metagenome or environmental	3865270580	LC-BIO TECHNOLOGY CO	2018-01-01	public
SRR16124285	YangY			stool				M_Y																																WGS	290	10755652165	PRJNA763023	SAMN21877215	Metagenome or environmental	3411181108	LC-BIO TECHNOLOGY CO	2018-01-01	public
SRR16124286	YangY			stool				M_Y																																WGS	290	11073624359	PRJNA763023	SAMN21877214	Metagenome or environmental	3522003754	LC-BIO TECHNOLOGY CO	2018-01-01	public
SRR16124287	YangY			stool				M_Y																																WGS	280	10728182971	PRJNA763023	SAMN21877213	Metagenome or environmental	3609364571	LC-BIO TECHNOLOGY CO	2018-01-01	public
SRR16124288	YangY			stool				M_HO																																WGS	291	10418339636	PRJNA763023	SAMN21877060	Metagenome or environmental	3262740526	LC-BIO TECHNOLOGY CO	2018-01-01	public
SRR16124289	YangY			stool				M_Y																																WGS	289	9977901347	PRJNA763023	SAMN21877212	Metagenome or environmental	3186269759	LC-BIO TECHNOLOGY CO	2018-01-01	public
SRR16124290	YangY			stool				M_Y																																WGS	291	9024815388	PRJNA763023	SAMN21877211	Metagenome or environmental	2873407539	LC-BIO TECHNOLOGY CO	2018-01-01	public
SRR16124291	YangY			stool				M_Y																																WGS	286	10047063344	PRJNA763023	SAMN21877210	Metagenome or environmental	3272151870	LC-BIO TECHNOLOGY CO	2018-01-01	public
SRR16124292	YangY			stool				M_Y																																WGS	290	10427817044	PRJNA763023	SAMN21877209	Metagenome or environmental	3327972225	LC-BIO TECHNOLOGY CO	2018-01-01	public
SRR16124293	YangY			stool				M_Y																																WGS	284	10916326528	PRJNA763023	SAMN21877208	Metagenome or environmental	3511607062	LC-BIO TECHNOLOGY CO	2018-01-01	public
SRR16124294	YangY			stool				M_Y																																WGS	289	11034605130	PRJNA763023	SAMN21877207	Metagenome or environmental	3540720212	LC-BIO TECHNOLOGY CO	2018-01-01	public
SRR16124295	YangY			stool				M_Y																																WGS	288	8360356424	PRJNA763023	SAMN21877206	Metagenome or environmental	2672290731	LC-BIO TECHNOLOGY CO	2018-01-01	public
SRR16124296	YangY			stool				M_Y																																WGS	285	11578463113	PRJNA763023	SAMN21877205	Metagenome or environmental	3669806757	LC-BIO TECHNOLOGY CO	2018-01-01	public
SRR16124297	YangY			stool				M_Y																																WGS	287	9125013738	PRJNA763023	SAMN21877204	Metagenome or environmental	2890713361	LC-BIO TECHNOLOGY CO	2018-01-01	public
SRR16124298	YangY			stool				M_Y																																WGS	287	11681688787	PRJNA763023	SAMN21877203	Metagenome or environmental	3660682139	LC-BIO TECHNOLOGY CO	2018-01-01	public
SRR16124299	YangY			stool				M_HO																																WGS	296	10474296064	PRJNA763023	SAMN21877059	Metagenome or environmental	3397578233	LC-BIO TECHNOLOGY CO	2018-01-01	public
SRR16124300	YangY			stool				M_Y																																WGS	280	10592237230	PRJNA763023	SAMN21877202	Metagenome or environmental	3559559652	LC-BIO TECHNOLOGY CO	2018-01-01	public
SRR16124301	YangY			stool				M_Y																																WGS	287	10064545253	PRJNA763023	SAMN21877201	Metagenome or environmental	3368675242	LC-BIO TECHNOLOGY CO	2018-01-01	public
SRR16124302	YangY			stool				M_Y																																WGS	287	9228716039	PRJNA763023	SAMN21877200	Metagenome or environmental	3097547174	LC-BIO TECHNOLOGY CO	2018-01-01	public
SRR16124303	YangY			stool				M_Y																																WGS	288	12341689746	PRJNA763023	SAMN21877199	Metagenome or environmental	3799814437	LC-BIO TECHNOLOGY CO	2018-01-01	public
SRR16124304	YangY			stool				M_Y																																WGS	287	11799422815	PRJNA763023	SAMN21877198	Metagenome or environmental	3932219305	LC-BIO TECHNOLOGY CO	2018-01-01	public
SRR16124305	YangY			stool				M_Y																																WGS	287	9689058866	PRJNA763023	SAMN21877197	Metagenome or environmental	3191683302	LC-BIO TECHNOLOGY CO	2018-01-01	public
SRR16124306	YangY			stool				M_Y																																WGS	287	9257098378	PRJNA763023	SAMN21877196	Metagenome or environmental	3090319496	LC-BIO TECHNOLOGY CO	2018-01-01	public
SRR16124307	YangY			stool				M_Y																																WGS	285	10214928129	PRJNA763023	SAMN21877195	Metagenome or environmental	3445554005	LC-BIO TECHNOLOGY CO	2018-01-01	public
SRR16124308	YangY			stool				M_Y																																WGS	293	11401043076	PRJNA763023	SAMN21877194	Metagenome or environmental	3808434571	LC-BIO TECHNOLOGY CO	2018-01-01	public
SRR16124309	YangY			stool				M_Y																																WGS	287	8691129307	PRJNA763023	SAMN21877193	Metagenome or environmental	2914488540	LC-BIO TECHNOLOGY CO	2018-01-01	public
SRR16124310	YangY			stool				M_HO																																WGS	273	10458583603	PRJNA763023	SAMN21877058	Metagenome or environmental	3418838605	LC-BIO TECHNOLOGY CO	2018-01-01	public
SRR16124311	YangY			stool				M_O																																WGS	286	8726426271	PRJNA763023	SAMN21877192	Metagenome or environmental	2774404346	LC-BIO TECHNOLOGY CO	2018-01-01	public
SRR16124312	YangY			stool				M_O																																WGS	285	9495304376	PRJNA763023	SAMN21877191	Metagenome or environmental	3031864025	LC-BIO TECHNOLOGY CO	2018-01-01	public
SRR16124313	YangY			stool				M_O																																WGS	288	10167009774	PRJNA763023	SAMN21877190	Metagenome or environmental	3241749718	LC-BIO TECHNOLOGY CO	2018-01-01	public
SRR16124314	YangY			stool				M_O																																WGS	287	11548593702	PRJNA763023	SAMN21877189	Metagenome or environmental	3656907897	LC-BIO TECHNOLOGY CO	2018-01-01	public
SRR16124315	YangY			stool				M_O																																WGS	292	12659269754	PRJNA763023	SAMN21877188	Metagenome or environmental	4011124502	LC-BIO TECHNOLOGY CO	2018-01-01	public
SRR16124316	YangY			stool				M_O																																WGS	291	11344213431	PRJNA763023	SAMN21877187	Metagenome or environmental	3583860576	LC-BIO TECHNOLOGY CO	2018-01-01	public
SRR16124317	YangY			stool				M_O																																WGS	288	12109782029	PRJNA763023	SAMN21877186	Metagenome or environmental	3825130388	LC-BIO TECHNOLOGY CO	2018-01-01	public
SRR16124318	YangY			stool				M_O																																WGS	288	10276657708	PRJNA763023	SAMN21877185	Metagenome or environmental	3233395842	LC-BIO TECHNOLOGY CO	2018-01-01	public
SRR16124319	YangY			stool				M_O																																WGS	283	9441156424	PRJNA763023	SAMN21877184	Metagenome or environmental	2955858926	LC-BIO TECHNOLOGY CO	2018-01-01	public
SRR16124320	YangY			stool				M_O																																WGS	285	10252045678	PRJNA763023	SAMN21877183	Metagenome or environmental	3279901286	LC-BIO TECHNOLOGY CO	2018-01-01	public
SRR16124321	YangY			stool				M_HO																																WGS	290	9839169504	PRJNA763023	SAMN21877057	Metagenome or environmental	3149997719	LC-BIO TECHNOLOGY CO	2018-01-01	public
SRR16124322	YangY			stool				M_O																																WGS	285	11411411082	PRJNA763023	SAMN21877182	Metagenome or environmental	3585913376	LC-BIO TECHNOLOGY CO	2018-01-01	public
SRR16124323	YangY			stool				M_O																																WGS	290	11870866334	PRJNA763023	SAMN21877181	Metagenome or environmental	3696150659	LC-BIO TECHNOLOGY CO	2018-01-01	public
SRR16124324	YangY			stool				M_O																																WGS	289	10655266278	PRJNA763023	SAMN21877180	Metagenome or environmental	3345324668	LC-BIO TECHNOLOGY CO	2018-01-01	public
SRR16124325	YangY			stool				M_O																																WGS	289	10051427014	PRJNA763023	SAMN21877179	Metagenome or environmental	3173969301	LC-BIO TECHNOLOGY CO	2018-01-01	public
SRR16124326	YangY			stool				M_O																																WGS	287	10016195648	PRJNA763023	SAMN21877178	Metagenome or environmental	3155737907	LC-BIO TECHNOLOGY CO	2018-01-01	public
SRR16124327	YangY			stool				M_O																																WGS	283	9044809170	PRJNA763023	SAMN21877177	Metagenome or environmental	2861159701	LC-BIO TECHNOLOGY CO	2018-01-01	public
SRR16124328	YangY			stool				M_O																																WGS	289	10451725277	PRJNA763023	SAMN21877176	Metagenome or environmental	3284884884	LC-BIO TECHNOLOGY CO	2018-01-01	public
SRR16124329	YangY			stool				M_O																																WGS	289	12604938200	PRJNA763023	SAMN21877175	Metagenome or environmental	3943481200	LC-BIO TECHNOLOGY CO	2018-01-01	public
SRR16124330	YangY			stool				M_O																																WGS	286	27886208622	PRJNA763023	SAMN21877174	Metagenome or environmental	8808342263	LC-BIO TECHNOLOGY CO	2018-01-01	public
SRR16124331	YangY			stool				M_O																																WGS	278	7808561211	PRJNA763023	SAMN21877173	Metagenome or environmental	2466737599	LC-BIO TECHNOLOGY CO	2018-01-01	public
SRR16124332	YangY			stool				M_HO																																WGS	291	10661413702	PRJNA763023	SAMN21877056	Metagenome or environmental	3422235019	LC-BIO TECHNOLOGY CO	2018-01-01	public
SRR16124333	YangY			stool				M_O																																WGS	291	9858263097	PRJNA763023	SAMN21877172	Metagenome or environmental	3067556398	LC-BIO TECHNOLOGY CO	2018-01-01	public
SRR16124334	YangY			stool				M_O																																WGS	289	11349197354	PRJNA763023	SAMN21877171	Metagenome or environmental	3571117258	LC-BIO TECHNOLOGY CO	2018-01-01	public
SRR16124335	YangY			stool				M_O																																WGS	287	11137412326	PRJNA763023	SAMN21877170	Metagenome or environmental	3514378052	LC-BIO TECHNOLOGY CO	2018-01-01	public
SRR16124336	YangY			stool				M_O																																WGS	286	10826397140	PRJNA763023	SAMN21877169	Metagenome or environmental	3440058221	LC-BIO TECHNOLOGY CO	2018-01-01	public
SRR16124337	YangY			stool				M_O																																WGS	288	7709463483	PRJNA763023	SAMN21877168	Metagenome or environmental	2471543561	LC-BIO TECHNOLOGY CO	2018-01-01	public
SRR16124338	YangY			stool				M_O																																WGS	288	8544513787	PRJNA763023	SAMN21877167	Metagenome or environmental	2704018575	LC-BIO TECHNOLOGY CO	2018-01-01	public
SRR16124339	YangY			stool				M_O																																WGS	285	10038463017	PRJNA763023	SAMN21877166	Metagenome or environmental	3179804538	LC-BIO TECHNOLOGY CO	2018-01-01	public
[truncated: 7,646 more rows]
[truncated: 156 more columns]

## Sheet: Supplementary Table 3
Supplementary Table 3: Accessions for genomes used to create stool metagenomic simulations.
Accession
GCA_000770155.1
[truncated: 121 more rows]

## Sheet: Supplementary Table 4
Supplementary Table 4: Accessions for genomes used to create oral metagenomic simulations.
[truncated: 35 more rows]
